# Supplementary material for: Utilizing transcriptomics and metabolomics to unravel key genes and metabolites of maize seedlings in response to drought stress
Source: BMC Plant Biol. 2024 Jan 8;24:34. doi: 10.1186/s12870-023-04712-y (PMC10773024; doi:10.1186/s12870-023-04712-y)
Supplement: Supplementary file 2 — Supplementary Material 2: Significant enrichment (Padj<0.05) of GO and KEGG pathways in transcriptomic data [file 12870_2023_4712_MOESM2_ESM.xlsx]

## Sheet: si287_Dvssi287_W.all_GOenrich_s
Category	GOID	Description	GeneRatio	BgRatio	pvalue	padj	geneID	geneName	Count	Up	Up_Gene_id	Down	Down_Gene_id
BP	GO:0015979	photosynthesis	41/2687	76/8909	1.22167e-05	0.00632823	100278794/100281340/103636309/100286020/100283816/103646199/100281930/100281646/100283835/100275243/100383080/100281349/100272890/100280994/100284876/100281679/100382858/100273117/109945128/100281199/100191984/103627333/100273120/103634849/103634474/100276890/542605/103649280/100283085/100191544/100284847/103635537/103640891/541685/100285458/542279/100281235/100282027/103643210/118472968/103653672	LOC100278794/LOC100281340/LOC103636309/LOC100286020/LOC100283816/LOC103646199/LOC100281930/LOC100281646/LOC100283835/LOC100275243/LOC100383080/LOC100281349/LOC100272890/LOC100280994/LOC100284876/LOC100281679/LOC100382858/LOC100273117/LOC109945128/LOC100281199/LOC100191984/LOC103627333/LOC100273120/LOC103634849/LOC103634474/LOC100276890/LOC542605/LOC103649280/LOC100283085/LOC100191544/LOC100284847…	41	0		39	100278794/100281340/103636309/100286020/100283816/103646199/100281930/100281646/100283835/100275243/100383080/100281349/100272890/100280994/100284876/100281679/100382858/100273117/109945128/100281199/100191984/103627333/100273120/103634849/103634474/100276890/542605/103649280/100283085/100191544/100284847/103635537/103640891/541685/100285458/542279/100282027/103643210/103653672
CC	GO:0009579	thylakoid	42/903	71/3273	1.73336e-08	1.10069e-06	100278794/100281340/100283789/103636309/100281020/100286020/100283816/100273026/100273354/103646199/100281930/100281646/100283835/100275243/100383080/100281349/100272890/100280994/100284876/100281679/100382858/100273117/109945128/100281199/100191984/103627333/100273120/103634849/103634474/542605/103649280/100283085/100284847/103635537/103640891/541685/100285458/542279/100282027/103643210/11847296…	LOC100278794/LOC100281340/LOC100283789/LOC103636309/LOC100281020/LOC100286020/LOC100283816/LOC100273026/LOC100273354/LOC103646199/LOC100281930/LOC100281646/LOC100283835/LOC100275243/LOC100383080/LOC100281349/LOC100272890/LOC100280994/LOC100284876/LOC100281679/LOC100382858/LOC100273117/LOC109945128/LOC100281199/LOC100191984/LOC103627333/LOC100273120/LOC103634849/LOC103634474/LOC542605/LOC103649280…	42	0		41	100278794/100281340/100283789/103636309/100281020/100286020/100283816/100273026/100273354/103646199/100281930/100281646/100283835/100275243/100383080/100281349/100272890/100280994/100284876/100281679/100382858/100273117/109945128/100281199/100191984/103627333/100273120/103634849/103634474/542605/103649280/100283085/100284847/103635537/103640891/541685/100285458/542279/100282027/103643210/103653672
CC	GO:0044436	thylakoid part	42/903	71/3273	1.73336e-08	1.10069e-06	100278794/100281340/100283789/103636309/100281020/100286020/100283816/100273026/100273354/103646199/100281930/100281646/100283835/100275243/100383080/100281349/100272890/100280994/100284876/100281679/100382858/100273117/109945128/100281199/100191984/103627333/100273120/103634849/103634474/542605/103649280/100283085/100284847/103635537/103640891/541685/100285458/542279/100282027/103643210/11847296…	LOC100278794/LOC100281340/LOC100283789/LOC103636309/LOC100281020/LOC100286020/LOC100283816/LOC100273026/LOC100273354/LOC103646199/LOC100281930/LOC100281646/LOC100283835/LOC100275243/LOC100383080/LOC100281349/LOC100272890/LOC100280994/LOC100284876/LOC100281679/LOC100382858/LOC100273117/LOC109945128/LOC100281199/LOC100191984/LOC103627333/LOC100273120/LOC103634849/LOC103634474/LOC542605/LOC103649280…	42	0		41	100278794/100281340/100283789/103636309/100281020/100286020/100283816/100273026/100273354/103646199/100281930/100281646/100283835/100275243/100383080/100281349/100272890/100280994/100284876/100281679/100382858/100273117/109945128/100281199/100191984/103627333/100273120/103634849/103634474/542605/103649280/100283085/100284847/103635537/103640891/541685/100285458/542279/100282027/103643210/103653672
CC	GO:0034357	photosynthetic membrane	40/903	69/3273	8.41961e-08	3.5643e-06	100278794/100281340/103636309/100286020/100283816/100273026/100273354/103646199/100281930/100281646/100283835/100275243/100383080/100281349/100272890/100280994/100284876/100281679/100382858/100273117/109945128/100281199/100191984/103627333/100273120/103634849/103634474/542605/103649280/100283085/100284847/103635537/103640891/541685/100285458/542279/100282027/103643210/118472968/103653672	LOC100278794/LOC100281340/LOC103636309/LOC100286020/LOC100283816/LOC100273026/LOC100273354/LOC103646199/LOC100281930/LOC100281646/LOC100283835/LOC100275243/LOC100383080/LOC100281349/LOC100272890/LOC100280994/LOC100284876/LOC100281679/LOC100382858/LOC100273117/LOC109945128/LOC100281199/LOC100191984/LOC103627333/LOC100273120/LOC103634849/LOC103634474/LOC542605/LOC103649280/LOC100283085/LOC100284847…	40	0		39	100278794/100281340/103636309/100286020/100283816/100273026/100273354/103646199/100281930/100281646/100283835/100275243/100383080/100281349/100272890/100280994/100284876/100281679/100382858/100273117/109945128/100281199/100191984/103627333/100273120/103634849/103634474/542605/103649280/100283085/100284847/103635537/103640891/541685/100285458/542279/100282027/103643210/103653672
CC	GO:0009521	photosystem	38/903	67/3273	3.91857e-07	1.24414e-05	100278794/100281340/103636309/100286020/100283816/103646199/100281930/100281646/100283835/100275243/100383080/100281349/100272890/100280994/100284876/100281679/100382858/100273117/109945128/100281199/100191984/103627333/100273120/103634849/103634474/542605/103649280/100283085/100284847/103635537/103640891/541685/100285458/542279/100282027/103643210/118472968/103653672	LOC100278794/LOC100281340/LOC103636309/LOC100286020/LOC100283816/LOC103646199/LOC100281930/LOC100281646/LOC100283835/LOC100275243/LOC100383080/LOC100281349/LOC100272890/LOC100280994/LOC100284876/LOC100281679/LOC100382858/LOC100273117/LOC109945128/LOC100281199/LOC100191984/LOC103627333/LOC100273120/LOC103634849/LOC103634474/LOC542605/LOC103649280/LOC100283085/LOC100284847/LOC103635537/LOC103640891…	38	0		37	100278794/100281340/103636309/100286020/100283816/103646199/100281930/100281646/100283835/100275243/100383080/100281349/100272890/100280994/100284876/100281679/100382858/100273117/109945128/100281199/100191984/103627333/100273120/103634849/103634474/542605/103649280/100283085/100284847/103635537/103640891/541685/100285458/542279/100282027/103643210/103653672
CC	GO:0009523	photosystem II	25/903	43/3273	2.24484e-05	0.000570189	100278794/100281340/103636309/100283816/103646199/100281930/100281646/100283835/100281349/100272890/100280994/100284876/100382858/100273117/109945128/100281199/103627333/100273120/103634849/103634474/103649280/103635537/542279/118472968/103653672	LOC100278794/LOC100281340/LOC103636309/LOC100283816/LOC103646199/LOC100281930/LOC100281646/LOC100283835/LOC100281349/LOC100272890/LOC100280994/LOC100284876/LOC100382858/LOC100273117/LOC109945128/LOC100281199/LOC103627333/LOC100273120/LOC103634849/LOC103634474/LOC103649280/LOC103635537/LOC542279/LOC118472968/LOC103653672	25	0		24	100278794/100281340/103636309/100283816/103646199/100281930/100281646/100283835/100281349/100272890/100280994/100284876/100382858/100273117/109945128/100281199/103627333/100273120/103634849/103634474/103649280/103635537/542279/103653672
CC	GO:0005840	ribosome	121/903	335/3273	0.000197129	0.00417256	542469/103627570/100216899/107275245/103625791/100192949/100280220/100194345/100285469/100281633/100280577/100193892/103639467/100382865/103655946/100193258/100284333/100280597/100382075/100193910/100193672/100273118/100281960/100285865/100283858/100283974/542640/103625888/100282133/542610/100193699/101027200/542552/100285173/101027258/100285759/100284613/103647030/100194265/100282254/100283431/1…	LOC542469/LOC103627570/LOC100216899/LOC107275245/LOC103625791/LOC100192949/LOC100280220/LOC100194345/LOC100285469/LOC100281633/LOC100280577/LOC100193892/LOC103639467/LOC100382865/LOC103655946/LOC100193258/LOC100284333/LOC100280597/LOC100382075/LOC100193910/LOC100193672/LOC100273118/LOC100281960/LOC100285865/LOC100283858/LOC100283974/LOC542640/LOC103625888/LOC100282133/LOC542610/LOC100193699/LOC10…	121	0		14	542469/103627570/100216899/107275245/100285469/100193892/100382865/103655946/100285173/103626354/100282969/100283234/103646870/103631773
CC	GO:0042651	thylakoid membrane	20/903	37/3273	0.00056822	0.0103091	100278794/100281340/103636309/100273026/100273354/103646199/100281646/100272890/100284876/100382858/100273117/109945128/100281199/103627333/100273120/103634474/103649280/103635537/542279/103653672	LOC100278794/LOC100281340/LOC103636309/LOC100273026/LOC100273354/LOC103646199/LOC100281646/LOC100272890/LOC100284876/LOC100382858/LOC100273117/LOC109945128/LOC100281199/LOC103627333/LOC100273120/LOC103634474/LOC103649280/LOC103635537/LOC542279/LOC103653672	20	0		20	100278794/100281340/103636309/100273026/100273354/103646199/100281646/100272890/100284876/100382858/100273117/109945128/100281199/103627333/100273120/103634474/103649280/103635537/542279/103653672
CC	GO:0009654	photosystem II oxygen evolving complex	17/903	31/3273	0.00118917	0.0188781	100278794/100281340/103636309/103646199/100281646/100272890/100284876/100273117/109945128/100281199/103627333/100273120/103634474/103649280/103635537/542279/103653672	LOC100278794/LOC100281340/LOC103636309/LOC103646199/LOC100281646/LOC100272890/LOC100284876/LOC100273117/LOC109945128/LOC100281199/LOC103627333/LOC100273120/LOC103634474/LOC103649280/LOC103635537/LOC542279/LOC103653672	17	0		17	100278794/100281340/103636309/103646199/100281646/100272890/100284876/100273117/109945128/100281199/103627333/100273120/103634474/103649280/103635537/542279/103653672
CC	GO:1990204	oxidoreductase complex	18/903	35/3273	0.00226499	0.0319615	100278794/100281340/103636309/103646199/100281646/100272890/100284876/100273117/109945128/100281199/103627333/100273120/103634474/100382609/103649280/103635537/542279/103653672	LOC100278794/LOC100281340/LOC103636309/LOC103646199/LOC100281646/LOC100272890/LOC100284876/LOC100273117/LOC109945128/LOC100281199/LOC103627333/LOC100273120/LOC103634474/LOC100382609/LOC103649280/LOC103635537/LOC542279/LOC103653672	18	0		17	100278794/100281340/103636309/103646199/100281646/100272890/100284876/100273117/109945128/100281199/103627333/100273120/103634474/103649280/103635537/542279/103653672
MF	GO:0016705	oxidoreductase activity, acting on paired donors, with incorporation or reduction of molecular oxygen	112/3829	268/13747	5.14621e-07	0.000109827	100274333/100382160/103635000/103631875/100281459/100382629/103646055/100273383/100273258/100274595/103647610/100273010/103644592/103636322/103625869/103627895/100279319/100278079/100501658/100283843/103629010/103635519/542222/103647611/100279887/100383002/103643229/100283566/103636714/100280034/100279433/100272801/100383693/100193737/100279840/100383082/100279968/100279973/100279427/100192807/10…	LOC100274333/LOC100382160/LOC103635000/LOC103631875/LOC100281459/LOC100382629/LOC103646055/LOC100273383/LOC100273258/LOC100274595/LOC103647610/LOC100273010/LOC103644592/LOC103636322/LOC103625869/LOC103627895/LOC100279319/LOC100278079/LOC100501658/LOC100283843/LOC103629010/LOC103635519/LOC542222/LOC103647611/LOC100279887/LOC100383002/LOC103643229/LOC100283566/LOC103636714/LOC100280034/aos2/LOC1002…	112	10	100273258/100274595/100278079/100283843/100279887/103636714/100280034/100279433/100272801/100383693	69	100274333/100382160/103635000/103631875/100281459/100382629/103646055/100273383/103647610/100273010/103644592/103636322/103625869/103627895/100279319/100501658/103629010/103635519/542222/103647611/100383002/103643229/100283566/100193737/100279840/100383082/100279968/100279973/100279427/100192807/100281112/103647920/100273589/103639121/103637620/100382969/100272850/100279597/103629711/100191749/10…
MF	GO:0005506	iron ion binding	109/3829	260/13747	6.05107e-07	0.000109827	100382160/100280351/103635000/542154/100382629/103646055/100273383/100273258/100274595/103647610/100273010/103636322/100284426/103625869/103627895/100279319/100281693/100278079/103631225/100501658/103629010/103635519/100273421/103647611/100279887/103643229/103636714/100282407/100280034/100279433/100272801/100383693/100279840/100383082/100279968/100286236/100193078/100279973/100279427/103644585/10…	LOC100382160/LOC100280351/LOC103635000/LOC542154/LOC100382629/LOC103646055/LOC100273383/LOC100273258/LOC100274595/LOC103647610/LOC100273010/LOC103636322/LOC100284426/LOC103625869/LOC103627895/LOC100279319/LOC100281693/LOC100278079/LOC103631225/LOC100501658/LOC103629010/LOC103635519/LOC100273421/LOC103647611/LOC100279887/LOC103643229/LOC103636714/LOC100282407/LOC100280034/aos2/LOC100272801/LOC1003…	109	14	100280351/100273258/100274595/100281693/100278079/103631225/100273421/100279887/103636714/100280034/100279433/100272801/100383693/100193078	63	100382160/103635000/542154/100382629/103646055/100273383/103647610/100273010/103636322/100284426/103625869/103627895/100279319/100501658/103629010/103635519/103647611/103643229/100282407/100279840/100383082/100279968/100286236/100279973/100279427/100281112/103647920/100273589/103639121/100382858/103637620/100382969/732775/100272850/100279597/103629711/100191749/100275552/100286851/100193331/10363…
MF	GO:0046906	tetrapyrrole binding	133/3829	338/13747	2.49151e-06	0.000301472	100382160/103635000/100382629/103646055/100273383/100273258/100274595/103647610/100273010/103636322/103625869/103627895/100191769/100279319/100278079/100501658/103629010/103635519/103627781/100501351/100283865/103647611/100194341/100279887/100285655/100281286/103643229/542230/100216995/103636714/100280034/100279433/100272801/100101533/100383693/100279840/100383082/100279968/100276225/100279973/10…	LOC100382160/LOC103635000/LOC100382629/LOC103646055/LOC100273383/LOC100273258/LOC100274595/LOC103647610/LOC100273010/LOC103636322/LOC103625869/LOC103627895/LOC100191769/LOC100279319/LOC100278079/LOC100501658/LOC103629010/LOC103635519/LOC103627781/LOC100501351/LOC100283865/LOC103647611/LOC100194341/LOC100279887/LOC100285655/LOC100281286/LOC103643229/LOC542230/LOC100216995/LOC103636714/LOC100280034…	133	12	100273258/100274595/100278079/100501351/100194341/100279887/100285655/103636714/100280034/100279433/100272801/100383693	78	100382160/103635000/100382629/103646055/100273383/103647610/100273010/103636322/103625869/103627895/100191769/100279319/100501658/103629010/103635519/103627781/100283865/103647611/100281286/103643229/542230/100216995/100101533/100279840/100383082/100279968/100276225/100279973/100279427/100194008/100281112/103647920/100273589/103639121/100382858/103637620/100382969/100272850/100279597/100193733/10…
MF	GO:0020037	heme binding	131/3829	336/13747	5.15514e-06	0.000467829	100382160/103635000/100382629/103646055/100273383/100273258/100274595/103647610/100273010/103636322/103625869/103627895/100191769/100279319/100278079/100501658/103629010/103635519/103627781/100501351/100283865/103647611/100194341/100279887/100285655/100281286/103643229/542230/100216995/103636714/100280034/100279433/100272801/100101533/100383693/100279840/100383082/100279968/100276225/100279973/10…	LOC100382160/LOC103635000/LOC100382629/LOC103646055/LOC100273383/LOC100273258/LOC100274595/LOC103647610/LOC100273010/LOC103636322/LOC103625869/LOC103627895/LOC100191769/LOC100279319/LOC100278079/LOC100501658/LOC103629010/LOC103635519/LOC103627781/LOC100501351/LOC100283865/LOC103647611/LOC100194341/LOC100279887/LOC100285655/LOC100281286/LOC103643229/LOC542230/LOC100216995/LOC103636714/LOC100280034…	131	12	100273258/100274595/100278079/100501351/100194341/100279887/100285655/103636714/100280034/100279433/100272801/100383693	77	100382160/103635000/100382629/103646055/100273383/103647610/100273010/103636322/103625869/103627895/100191769/100279319/100501658/103629010/103635519/103627781/100283865/103647611/100281286/103643229/542230/100216995/100101533/100279840/100383082/100279968/100276225/100279973/100279427/100194008/100281112/103647920/100273589/103639121/100382858/103637620/100382969/100272850/100279597/100193733/10…
MF	GO:0016702	oxidoreductase activity, acting on single donors with incorporation of molecular oxygen, incorporation of two atoms of oxygen	27/3829	46/13747	1.11829e-05	0.000807398	542495/103627610/100501454/103643555/100037829/100037806/103648268/100037809/100191278/100281391/100037803/541856/novel.585/103652265/103636409/100285340/100037810/103642039/100280802/103652087/100037802/100192757/100037804/100037805/100283547/732819/103645618	lox3/LOC103627610/LOC100501454/LOC103643555/lox12/lox9/LOC103648268/lox10/LOC100191278/LOC100281391/lox4/lox1/-/LOC103652265/LOC103636409/LOC100285340/lox11/LOC103642039/LOC100280802/LOC103652087/lox2/LOC100192757/lox5/lox6/LOC100283547/LOC732819/LOC103645618	27	3	542495/100037806/103648268	16	103627610/100501454/103643555/100037829/100037809/100191278/100037803/novel.585/103652265/103636409/100285340/103642039/100280802/103652087/100037805/103645618
MF	GO:0016701	oxidoreductase activity, acting on single donors with incorporation of molecular oxygen	31/3829	56/13747	1.33454e-05	0.000807398	542495/103627610/100501454/103643555/100037829/100273421/100274228/100037806/103648268/100281213/100037809/100191278/100281391/100037803/100191301/541856/novel.585/103652265/103636409/100285340/100037810/103642039/100280802/103652087/100037802/100192757/100037804/100037805/100283547/732819/103645618	lox3/LOC103627610/LOC100501454/LOC103643555/lox12/LOC100273421/LOC100274228/lox9/LOC103648268/LOC100281213/lox10/LOC100191278/LOC100281391/lox4/LOC100191301/lox1/-/LOC103652265/LOC103636409/LOC100285340/lox11/LOC103642039/LOC100280802/LOC103652087/lox2/LOC100192757/lox5/lox6/LOC100283547/LOC732819/LOC103645618	31	4	542495/100273421/100037806/103648268	18	103627610/100501454/103643555/100037829/100274228/100281213/100037809/100191278/100037803/novel.585/103652265/103636409/100285340/103642039/100280802/103652087/100037805/103645618
MF	GO:0016798	hydrolase activity, acting on glycosyl bonds	126/3829	329/13747	2.10765e-05	0.00109297	103644285/100280478/100191978/100273173/103627191/100284486/100502394/103632707/100194176/100191238/100273476/103635596/100279508/100192534/100283045/100384246/100280412/100284407/103638805/103641812/100382206/103639107/100280970/103650610/100216852/100281994/100381862/103634742/100285202/100272711/109943123/103653943/103649691/541814/100282047/100277786/100502479/103654454/100278152/103647149/54…	LOC103644285/LOC100280478/LOC100191978/LOC100273173/LOC103627191/LOC100284486/LOC100502394/LOC103632707/LOC100194176/LOC100191238/LOC100273476/LOC103635596/LOC100279508/LOC100192534/LOC100283045/LOC100384246/LOC100280412/LOC100284407/LOC103638805/LOC103641812/LOC100382206/LOC103639107/LOC100280970/LOC103650610/LOC100216852/LOC100281994/LOC100381862/LOC103634742/LOC100285202/LOC100272711/LOC109943…	126	28	103644285/100280478/100191978/100273173/103627191/100284486/103632707/100191238/100273476/103635596/100283045/100280412/103641812/103639107/100280970/100216852/100281994/100381862/103634742/100272711/109943123/103653943/541814/100502479/103654454/542522/542312/100283098	41	100502394/100194176/100279508/100192534/100384246/100284407/103638805/100382206/103650610/100285202/103649691/100282047/100277786/100278152/103647149/100282076/100279952/100501670/100174972/732778/103646225/103637673/103652987/100279895/100284665/100381926/novel.897/103654079/103642232/100191418/100384439/100277930/542679/100501706/103647598/103636298/100501744/100216672/100501905/103636570/11847…
MF	GO:0050660	flavin adenine dinucleotide binding	45/3829	97/13747	7.23986e-05	0.00328509	542507/100274333/103631875/100281459/100285076/100280446/100272805/103641704/100285158/100286152/100217040/100276794/542228/100273106/100279805/100382120/100273659/100281523/100381818/100283366/100272785/542056/100383599/100276578/100193552/103629835/100285558/542549/100272856/100191582/100281864/103654801/100278168/103627302/103636300/100272892/103626089/111274019/542585/100526753/103631873/1036…	LOC542507/LOC100274333/LOC103631875/LOC100281459/LOC100285076/LOC100280446/LOC100272805/LOC103641704/LOC100285158/LOC100286152/LOC100217040/LOC100276794/LOC542228/LOC100273106/LOC100279805/LOC100382120/LOC100273659/LOC100281523/LOC100381818/LOC100283366/LOC100272785/LOC542056/LOC100383599/LOC100276578/LOC100193552/LOC103629835/LOC100285558/LOC542549/LOC100272856/LOC100191582/LOC100281864/LOC10365…	45	2	542507/100272805	24	100274333/103631875/100281459/100285076/100280446/103641704/100285158/100286152/100273106/100279805/100283366/100272785/542056/100276578/100272856/100191582/100281864/100278168/103626089/111274019/100526753/103631873/103649553/103641859
MF	GO:0004553	hydrolase activity, hydrolyzing O-glycosyl compounds	115/3829	305/13747	0.000101785	0.00410534	103644285/100280478/100191978/100273173/103627191/100284486/100502394/103632707/100194176/100191238/100273476/103635596/100279508/100192534/100283045/100384246/100280412/100284407/103638805/100382206/103639107/100280970/103650610/100216852/100281994/100381862/103634742/100285202/109943123/103653943/103649691/100282047/100277786/100502479/103654454/100278152/103647149/542522/542312/100283098/10038…	LOC103644285/LOC100280478/LOC100191978/LOC100273173/LOC103627191/LOC100284486/LOC100502394/LOC103632707/LOC100194176/LOC100191238/LOC100273476/LOC103635596/LOC100279508/LOC100192534/LOC100283045/LOC100384246/LOC100280412/LOC100284407/LOC103638805/LOC100382206/LOC103639107/LOC100280970/LOC103650610/LOC100216852/LOC100281994/LOC100381862/LOC103634742/LOC100285202/LOC109943123/LOC103653943/LOC103649…	115	25	103644285/100280478/100191978/100273173/103627191/100284486/103632707/100191238/100273476/103635596/100283045/100280412/103639107/100280970/100216852/100281994/100381862/103634742/109943123/103653943/100502479/103654454/542522/542312/100283098	39	100502394/100194176/100279508/100192534/100384246/100284407/103638805/100382206/103650610/100285202/103649691/100282047/100277786/100278152/103647149/100282076/100279952/100174972/732778/103646225/103637673/103652987/100279895/100284665/100381926/novel.897/103654079/103642232/100191418/100384439/100277930/542679/100501706/103647598/103636298/100501744/100501905/103636570/118472983
MF	GO:0051213	dioxygenase activity	27/3829	51/13747	0.000133275	0.00483787	542495/103627610/100501454/103643555/100037829/100037806/103648268/100037809/100191278/100281391/100037803/541856/novel.585/103652265/103636409/100285340/100037810/103642039/100280802/103652087/100037802/100192757/100037804/100037805/100283547/732819/103645618	lox3/LOC103627610/LOC100501454/LOC103643555/lox12/lox9/LOC103648268/lox10/LOC100191278/LOC100281391/lox4/lox1/-/LOC103652265/LOC103636409/LOC100285340/lox11/LOC103642039/LOC100280802/LOC103652087/lox2/LOC100192757/lox5/lox6/LOC100283547/LOC732819/LOC103645618	27	3	542495/100037806/103648268	16	103627610/100501454/103643555/100037829/100037809/100191278/100037803/novel.585/103652265/103636409/100285340/103642039/100280802/103652087/100037805/103645618
MF	GO:0016747	transferase activity, transferring acyl groups other than amino-acyl groups	77/3829	193/13747	0.000183812	0.00606578	100501899/100193115/103649606/100384002/100279982/101202696/100274263/100191305/100281743/100283031/100191512/100194386/100281220/100284770/103631673/103649769/103636474/100281361/100191595/100279986/100285225/109942418/100191290/100285490/100274017/100194373/103639429/100285433/100286323/100282283/100194006/103633644/100274532/103626218/100272560/100191621/100281270/100281179/103643956/103638667…	LOC100501899/LOC100193115/LOC103649606/LOC100384002/LOC100279982/LOC101202696/LOC100274263/LOC100191305/LOC100281743/LOC100283031/LOC100191512/LOC100194386/LOC100281220/LOC100284770/LOC103631673/LOC103649769/LOC103636474/LOC100281361/LOC100191595/LOC100279986/LOC100285225/LOC109942418/LOC100191290/LOC100285490/LOC100274017/LOC100194373/LOC103639429/LOC100285433/LOC100286323/LOC100282283/LOC100194…	77	7	100193115/101202696/100274263/100191305/100194386/100281220/100284770	40	100501899/103649606/100384002/100279982/100281743/100283031/100191512/103631673/103649769/103636474/100281361/100191595/100279986/109942418/100191290/100285490/100194373/100285433/100286323/100194006/103633644/100274532/100191621/100281270/103643956/103629498/103651557/100286158/100191955/100284673/109943104/100284780/103628961/100501498/100286138/100281333/100281789/541959/100285022/103647282
MF	GO:0016757	transferase activity, transferring glycosyl groups	168/3829	483/13747	0.000417088	0.0126169	100272780/542711/100281698/100191978/103654697/103634440/103627237/100191238/100280958/103626482/103634623/606403/606405/542091/100383065/100275248/606486/109944873/100216716/118472312/100274286/100286133/100272268/103645845/542365/103647435/542514/103646451/103650849/100281504/542139/100382462/100284856/100191570/100383973/103635146/100192541/103636674/100286101/100192490/103653943/100192060/100…	LOC100272780/LOC542711/LOC100281698/LOC100191978/LOC103654697/LOC103634440/LOC103627237/LOC100191238/LOC100280958/LOC103626482/LOC103634623/LOC606403/LOC606405/LOC542091/LOC100383065/LOC100275248/LOC606486/LOC109944873/LOC100216716/LOC118472312/LOC100274286/LOC100286133/LOC100272268/LOC103645845/LOC542365/LOC103647435/LOC542514/LOC103646451/LOC103650849/LOC100281504/LOC542139/LOC100382462/LOC1002…	168	31	100191978/103634440/103627237/100191238/103634623/606403/606405/542091/606486/100286133/100272268/542365/103647435/542514/542139/100382462/100191570/103635146/100192541/100286101/100192490/103653943/100192060/100285998/100191516/103629675/100501270/100304381/542312/542058/100192114	73	100272780/542711/100281698/103654697/100280958/103626482/100383065/100275248/109944873/100216716/118472312/100274286/103645845/103646451/103650849/100281504/100284856/100383973/103636674/100382929/100282047/103646246/103641845/100194243/103654243/100281608/100272808/109940340/103647908/100384228/100272786/100274271/103653449/100282445/100281712/103631904/100383406/103642093/100281303/100286027/10…
MF	GO:0003735	structural constituent of ribosome	122/3829	341/13747	0.00075119	0.0209755	542469/103627570/100216899/107275245/103625791/100192949/100280220/100194345/100285469/100281633/100280577/100193892/103639467/100382865/103655946/100193258/100284333/100280597/100382075/100193910/100193672/100281641/100273118/100281960/100285865/100283858/100283974/542640/103625888/100282133/542610/100193699/101027200/542552/100285173/101027258/100285759/100284613/103647030/100194265/100282254/1…	LOC542469/LOC103627570/LOC100216899/LOC107275245/LOC103625791/LOC100192949/LOC100280220/LOC100194345/LOC100285469/LOC100281633/LOC100280577/LOC100193892/LOC103639467/LOC100382865/LOC103655946/LOC100193258/LOC100284333/LOC100280597/LOC100382075/LOC100193910/LOC100193672/LOC100281641/LOC100273118/LOC100281960/LOC100285865/LOC100283858/LOC100283974/LOC542640/LOC103625888/LOC100282133/LOC542610/LOC10…	122	0		15	542469/103627570/100216899/107275245/100285469/100193892/100382865/103655946/100281641/100285173/103626354/100282969/100283234/103646870/103631773
MF	GO:0003872	6-phosphofructokinase activity	13/3829	21/13747	0.00113932	0.029541	100285548/100191982/101027252/103629493/100281585/100281464/100279231/100192478/103647427/100382182/100191851/100193340/100280449	LOC100285548/LOC100191982/LOC101027252/LOC103629493/LOC100281585/LOC100281464/LOC100279231/LOC100192478/LOC103647427/LOC100382182/LOC100191851/LOC100193340/LOC100280449	13	4	100191982/103629493/100281585/100281464	3	100285548/101027252/100382182
MF	GO:0016746	transferase activity, transferring acyl groups	90/3829	245/13747	0.00141624	0.0342731	100501899/100193115/103649606/100384002/100279982/101202696/100274263/100191305/100281743/100193515/100283031/100191512/100384769/100194386/100281220/100284770/103631673/100285783/103649769/103636474/100281361/100191595/100279986/100191712/100285225/109942418/100191290/100285490/100274017/100194373/103639429/100285433/100286323/100282283/100194006/103633644/100274532/103626218/100272560/100191621…	LOC100501899/LOC100193115/LOC103649606/LOC100384002/LOC100279982/LOC101202696/LOC100274263/LOC100191305/LOC100281743/LOC100193515/LOC100283031/LOC100191512/LOC100384769/LOC100194386/LOC100281220/LOC100284770/LOC103631673/LOC100285783/LOC103649769/LOC103636474/LOC100281361/LOC100191595/LOC100279986/LOC100191712/LOC100285225/LOC109942418/LOC100191290/LOC100285490/LOC100274017/LOC100194373/LOC103639…	90	11	100193115/101202696/100274263/100191305/100193515/100384769/100194386/100281220/100284770/100285783/100191712	47	100501899/103649606/100384002/100279982/100281743/100283031/100191512/103631673/103649769/103636474/100281361/100191595/100279986/109942418/100191290/100285490/100194373/100285433/100286323/100194006/103633644/100274532/100191621/100382183/100281270/103643956/103629498/100281051/103651557/100285585/100192900/100286158/100280203/100191955/100284673/109943104/103635167/100284780/103628961/100272827…
MF	GO:0009055	electron transfer activity	59/3829	152/13747	0.00212199	0.0481425	100273206/541612/100286264/100284336/100283202/103628935/103649242/100272720/100501351/541619/100284745/100280392/100280837/100283859/100382495/100284171/100276225/103629356/100192779/542228/107603301/100382858/103632883/100284503/103626650/100193022/100383938/103636167/100284135/101027099/109940819/100272303/103650186/100283643/100193989/103640963/100279743/103631564/100286063/103625981/10027403…	LOC100273206/LOC541612/LOC100286264/LOC100284336/LOC100283202/LOC103628935/LOC103649242/LOC100272720/LOC100501351/LOC541619/LOC100284745/LOC100280392/LOC100280837/LOC100283859/LOC100382495/LOC100284171/LOC100276225/LOC103629356/LOC100192779/LOC542228/LOC107603301/LOC100382858/LOC103632883/LOC100284503/LOC103626650/LOC100193022/LOC100383938/LOC103636167/LOC100284135/LOC101027099/LOC109940819/LOC10…	59	10	100273206/541612/100284336/100283202/103649242/100272720/100501351/100280392/100280837/100382495	26	100286264/103628935/541619/100284745/100283859/100284171/100276225/103629356/100192779/100382858/103632883/100284503/100193022/100284135/101027099/100272303/100193989/103625981/100273459/109942441/103630274/100501598/100191704/103631729/103627349/100283229
MF	GO:0019139	cytokinin dehydrogenase activity	9/3829	13/13747	0.00227969	0.0486782	542507/100280446/100272805/542056/103654801/103636300/542585/100526753/103641859	LOC542507/LOC100280446/LOC100272805/LOC542056/LOC103654801/LOC103636300/LOC542585/LOC100526753/LOC103641859	9	2	542507/100272805	4	100280446/542056/100526753/103641859

## Sheet: X178_DvsX178_W.all_GOenrich_sig
Category	GOID	Description	GeneRatio	BgRatio	pvalue	padj	geneID	geneName	Count	Up	Up_Gene_id	Down	Down_Gene_id
CC	GO:0009579	thylakoid	33/633	76/3291	8.87446e-07	5.41342e-05	100283789/100281020/100278794/100281930/100280994/100281199/100272890/100273354/100273117/100275243/100383080/100273026/100286020/100281646/100283816/103634474/100281340/100281349/103636309/100283835/100273120/100191984/100283085/542605/100284876/103627333/100281679/103649280/109945128/103634849/103646199/100272548/103653672	LOC100283789/LOC100281020/LOC100278794/LOC100281930/LOC100280994/LOC100281199/LOC100272890/LOC100273354/LOC100273117/LOC100275243/LOC100383080/LOC100273026/LOC100286020/LOC100281646/LOC100283816/LOC103634474/LOC100281340/LOC100281349/LOC103636309/LOC100283835/LOC100273120/LOC100191984/LOC100283085/LOC542605/LOC100284876/LOC103627333/LOC100281679/LOC103649280/LOC109945128/LOC103634849/LOC103646199…	33	0		33	100283789/100281020/100278794/100281930/100280994/100281199/100272890/100273354/100273117/100275243/100383080/100273026/100286020/100281646/100283816/103634474/100281340/100281349/103636309/100283835/100273120/100191984/100283085/542605/100284876/103627333/100281679/103649280/109945128/103634849/103646199/100272548/103653672
CC	GO:0044436	thylakoid part	33/633	76/3291	8.87446e-07	5.41342e-05	100283789/100281020/100278794/100281930/100280994/100281199/100272890/100273354/100273117/100275243/100383080/100273026/100286020/100281646/100283816/103634474/100281340/100281349/103636309/100283835/100273120/100191984/100283085/542605/100284876/103627333/100281679/103649280/109945128/103634849/103646199/100272548/103653672	LOC100283789/LOC100281020/LOC100278794/LOC100281930/LOC100280994/LOC100281199/LOC100272890/LOC100273354/LOC100273117/LOC100275243/LOC100383080/LOC100273026/LOC100286020/LOC100281646/LOC100283816/LOC103634474/LOC100281340/LOC100281349/LOC103636309/LOC100283835/LOC100273120/LOC100191984/LOC100283085/LOC542605/LOC100284876/LOC103627333/LOC100281679/LOC103649280/LOC109945128/LOC103634849/LOC103646199…	33	0		33	100283789/100281020/100278794/100281930/100280994/100281199/100272890/100273354/100273117/100275243/100383080/100273026/100286020/100281646/100283816/103634474/100281340/100281349/103636309/100283835/100273120/100191984/100283085/542605/100284876/103627333/100281679/103649280/109945128/103634849/103646199/100272548/103653672
CC	GO:0034357	photosynthetic membrane	31/633	74/3291	4.82292e-06	0.000196132	100278794/100281930/100280994/100281199/100272890/100273354/100273117/100275243/100383080/100273026/100286020/100281646/100283816/103634474/100281340/100281349/103636309/100283835/100273120/100191984/100283085/542605/100284876/103627333/100281679/103649280/109945128/103634849/103646199/100272548/103653672	LOC100278794/LOC100281930/LOC100280994/LOC100281199/LOC100272890/LOC100273354/LOC100273117/LOC100275243/LOC100383080/LOC100273026/LOC100286020/LOC100281646/LOC100283816/LOC103634474/LOC100281340/LOC100281349/LOC103636309/LOC100283835/LOC100273120/LOC100191984/LOC100283085/LOC542605/LOC100284876/LOC103627333/LOC100281679/LOC103649280/LOC109945128/LOC103634849/LOC103646199/LOC100272548/LOC103653672	31	0		31	100278794/100281930/100280994/100281199/100272890/100273354/100273117/100275243/100383080/100273026/100286020/100281646/100283816/103634474/100281340/100281349/103636309/100283835/100273120/100191984/100283085/542605/100284876/103627333/100281679/103649280/109945128/103634849/103646199/100272548/103653672
CC	GO:0009521	photosystem	29/633	71/3291	1.76851e-05	0.000539396	100278794/100281930/100280994/100281199/100272890/100273117/100275243/100383080/100286020/100281646/100283816/103634474/100281340/100281349/103636309/100283835/100273120/100191984/100283085/542605/100284876/103627333/100281679/103649280/109945128/103634849/103646199/100272548/103653672	LOC100278794/LOC100281930/LOC100280994/LOC100281199/LOC100272890/LOC100273117/LOC100275243/LOC100383080/LOC100286020/LOC100281646/LOC100283816/LOC103634474/LOC100281340/LOC100281349/LOC103636309/LOC100283835/LOC100273120/LOC100191984/LOC100283085/LOC542605/LOC100284876/LOC103627333/LOC100281679/LOC103649280/LOC109945128/LOC103634849/LOC103646199/LOC100272548/LOC103653672	29	0		29	100278794/100281930/100280994/100281199/100272890/100273117/100275243/100383080/100286020/100281646/100283816/103634474/100281340/100281349/103636309/100283835/100273120/100191984/100283085/542605/100284876/103627333/100281679/103649280/109945128/103634849/103646199/100272548/103653672
CC	GO:0009523	photosystem II	22/633	49/3291	3.259e-05	0.000795196	100278794/100281930/100280994/100281199/100272890/100273117/100281646/100283816/103634474/100281340/100281349/103636309/100283835/100273120/100284876/103627333/103649280/109945128/103634849/103646199/100272548/103653672	LOC100278794/LOC100281930/LOC100280994/LOC100281199/LOC100272890/LOC100273117/LOC100281646/LOC100283816/LOC103634474/LOC100281340/LOC100281349/LOC103636309/LOC100283835/LOC100273120/LOC100284876/LOC103627333/LOC103649280/LOC109945128/LOC103634849/LOC103646199/LOC100272548/LOC103653672	22	0		22	100278794/100281930/100280994/100281199/100272890/100273117/100281646/100283816/103634474/100281340/100281349/103636309/100283835/100273120/100284876/103627333/103649280/109945128/103634849/103646199/100272548/103653672
CC	GO:0009654	photosystem II oxygen evolving complex	16/633	32/3291	8.07077e-05	0.00164106	100278794/100281199/100272890/100273117/100281646/103634474/100281340/103636309/100273120/100284876/103627333/103649280/109945128/103646199/100272548/103653672	LOC100278794/LOC100281199/LOC100272890/LOC100273117/LOC100281646/LOC103634474/LOC100281340/LOC103636309/LOC100273120/LOC100284876/LOC103627333/LOC103649280/LOC109945128/LOC103646199/LOC100272548/LOC103653672	16	0		16	100278794/100281199/100272890/100273117/100281646/103634474/100281340/103636309/100273120/100284876/103627333/103649280/109945128/103646199/100272548/103653672
CC	GO:0042651	thylakoid membrane	18/633	41/3291	0.000242676	0.0042295	100278794/100281199/100272890/100273354/100273117/100273026/100281646/103634474/100281340/103636309/100273120/100284876/103627333/103649280/109945128/103646199/100272548/103653672	LOC100278794/LOC100281199/LOC100272890/LOC100273354/LOC100273117/LOC100273026/LOC100281646/LOC103634474/LOC100281340/LOC103636309/LOC100273120/LOC100284876/LOC103627333/LOC103649280/LOC109945128/LOC103646199/LOC100272548/LOC103653672	18	0		18	100278794/100281199/100272890/100273354/100273117/100273026/100281646/103634474/100281340/103636309/100273120/100284876/103627333/103649280/109945128/103646199/100272548/103653672
CC	GO:1990204	oxidoreductase complex	16/633	36/3291	0.000453746	0.00691963	100278794/100281199/100272890/100273117/100281646/103634474/100281340/103636309/100273120/100284876/103627333/103649280/109945128/103646199/100272548/103653672	LOC100278794/LOC100281199/LOC100272890/LOC100273117/LOC100281646/LOC103634474/LOC100281340/LOC103636309/LOC100273120/LOC100284876/LOC103627333/LOC103649280/LOC109945128/LOC103646199/LOC100272548/LOC103653672	16	0		16	100278794/100281199/100272890/100273117/100281646/103634474/100281340/103636309/100273120/100284876/103627333/103649280/109945128/103646199/100272548/103653672
CC	GO:0019898	extrinsic component of membrane	13/633	31/3291	0.00293701	0.0398128	100278794/100216878/100281199/100272890/100273117/103634474/100281340/100273120/103627333/103649280/103646199/100272548/103653672	LOC100278794/LOC100216878/LOC100281199/LOC100272890/LOC100273117/LOC103634474/LOC100281340/LOC100273120/LOC103627333/LOC103649280/LOC103646199/LOC100272548/LOC103653672	13	0		13	100278794/100216878/100281199/100272890/100273117/103634474/100281340/100273120/103627333/103649280/103646199/100272548/103653672
MF	GO:0016705	oxidoreductase activity, acting on paired donors, with incorporation or reduction of molecular oxygen	95/2833	257/13721	8.99132e-10	3.07503e-07	103644592/542222/100279973/103647484/100383082/100274333/100273258/100279433/100501658/100279887/103627895/100383002/100281459/100273010/100283843/100274274/100272666/103644036/103636843/100193552/100286851/103652724/103629010/103639121/100383503/100273589/100192807/100281864/103636714/100272801/100281774/100384864/103636322/100284973/100278079/103643229/100383693/103654294/100281112/100191749/10…	LOC103644592/LOC542222/LOC100279973/LOC103647484/LOC100383082/LOC100274333/LOC100273258/aos2/LOC100501658/LOC100279887/LOC103627895/LOC100383002/LOC100281459/LOC100273010/LOC100283843/LOC100274274/LOC100272666/LOC103644036/LOC103636843/LOC100193552/LOC100286851/LOC103652724/LOC103629010/LOC103639121/LOC100383503/LOC100273589/LOC100192807/LOC100281864/LOC103636714/LOC100272801/LOC100281774/LOC1003…	95	4	103647484/100273258/100279433/100279887	63	103644592/542222/100279973/100383082/100274333/100501658/103627895/100383002/100281459/100273010/100272666/103644036/103636843/100286851/103629010/103639121/100383503/100273589/100192807/100281864/100281774/100384864/103636322/103643229/103654294/100281112/100191749/103635000/100279427/100273383/109940614/103631958/103650157/100274473/100382160/100382270/103646260/103631875/103631986/100283566/10…
MF	GO:0005506	iron ion binding	92/2833	250/13721	2.15402e-09	3.68337e-07	100279973/103647484/100383082/100281693/100273258/100279433/100501658/100279887/100280351/103627895/732775/100284426/100273010/100274274/100272666/100286236/103644036/103636843/100193078/100286851/100282407/542154/103652724/103629010/103639121/100383503/100273589/103636714/100272801/100281774/100384864/103636322/100278079/103643229/100383693/103654294/100281112/100191749/103631225/103639113/10364…	LOC100279973/LOC103647484/LOC100383082/LOC100281693/LOC100273258/aos2/LOC100501658/LOC100279887/LOC100280351/LOC103627895/LOC732775/LOC100284426/LOC100273010/LOC100274274/LOC100272666/LOC100286236/LOC103644036/LOC103636843/LOC100193078/LOC100286851/LOC100282407/LOC542154/LOC103652724/LOC103629010/LOC103639121/LOC100383503/LOC100273589/LOC103636714/LOC100272801/LOC100281774/LOC100384864/LOC1036363…	92	6	103647484/100281693/100273258/100279433/100279887/100280351	57	100279973/100383082/100501658/103627895/732775/100284426/100273010/100272666/100286236/103644036/103636843/100286851/100282407/542154/103629010/103639121/100383503/100273589/100281774/100384864/103636322/103643229/103654294/100281112/100191749/103635000/100279427/100273383/100382841/109940614/103631958/103650157/100274473/100382160/100382270/103646260/103625869/100382969/103646055/100272761/10038…
MF	GO:0016757	transferase activity, transferring glycosyl groups	147/2833	486/13721	2.3287e-07	2.65472e-05	100281504/100281608/103634623/542091/100272786/100383406/100191238/100275248/103626482/100280876/100272780/100216716/103629675/103627237/103634440/100272268/100384028/542312/103654697/100192114/100192541/100282445/100280958/542139/606403/100286133/100382929/100191394/103649667/103654243/103650849/109940776/100501270/100281712/118472312/100382462/103626037/542514/100283389/103647523/100191978/1002…	LOC100281504/LOC100281608/LOC103634623/LOC542091/sm2/LOC100383406/LOC100191238/LOC100275248/LOC103626482/LOC100280876/LOC100272780/LOC100216716/LOC103629675/LOC103627237/LOC103634440/LOC100272268/LOC100384028/LOC542312/LOC103654697/LOC100192114/LOC100192541/LOC100282445/LOC100280958/LOC542139/LOC606403/LOC100286133/LOC100382929/LOC100191394/LOC103649667/LOC103654243/LOC103650849/LOC109940776/LOC1…	147	11	103634623/542091/100191238/100280876/103629675/103627237/103634440/100272268/100384028/542312/100192114	77	100281504/100281608/100272786/100383406/100275248/103626482/100272780/100216716/103654697/100282445/100280958/100382929/100191394/103649667/103654243/103650849/100281712/118472312/100283389/103647523/103645845/103641845/100273739/100273555/100282047/100274271/100274286/100281303/100381522/100274449/107546775/103649471/100272808/103640349/103648223/100284183/103647908/100383814/542711/100282827/10…
MF	GO:0016758	transferase activity, transferring hexosyl groups	111/2833	374/13721	1.76205e-05	0.00150656	100281504/100281608/103634623/542091/100272786/100191238/100275248/103626482/100280876/100272780/100216716/103629675/100384028/542312/103654697/100192114/100192541/100282445/100280958/542139/103649667/103654243/103650849/109940776/100501270/100281712/118472312/103626037/542514/100283389/100191978/100285134/103647435/103645845/100273555/100282047/100501754/100274286/103653943/100281303/100381522/5…	LOC100281504/LOC100281608/LOC103634623/LOC542091/sm2/LOC100191238/LOC100275248/LOC103626482/LOC100280876/LOC100272780/LOC100216716/LOC103629675/LOC100384028/LOC542312/LOC103654697/LOC100192114/LOC100192541/LOC100282445/LOC100280958/LOC542139/LOC103649667/LOC103654243/LOC103650849/LOC109940776/LOC100501270/LOC100281712/LOC118472312/LOC103626037/LOC542514/LOC100283389/LOC100191978/LOC100285134/LOC1…	111	8	103634623/542091/100191238/100280876/103629675/100384028/542312/100192114	59	100281504/100281608/100272786/100275248/103626482/100272780/100216716/103654697/100282445/100280958/103649667/103654243/103650849/100281712/118472312/100283389/103645845/100273555/100282047/100274286/100281303/100381522/103649471/103648223/100284183/100383814/542711/100282827/100284708/103647206/103642134/103630250/100281698/100192611/103638967/103626199/100383973/100383065/103628763/100216698/54…
MF	GO:0016702	oxidoreductase activity, acting on single donors with incorporation of molecular oxygen, incorporation of two atoms of oxygen	22/2833	46/13721	3.40463e-05	0.00232877	100501444/100501454/542495/103652265/100037806/103648268/100037809/103627610/100037803/103636409/100037829/103643555/100283547/103642039/100037802/novel.585/100281391/100037805/100502521/732819/100280802/103634451	LOC100501444/LOC100501454/lox3/LOC103652265/lox9/LOC103648268/lox10/LOC103627610/lox4/LOC103636409/lox12/LOC103643555/LOC100283547/LOC103642039/lox2/-/LOC100281391/lox6/LOC100502521/LOC732819/LOC100280802/LOC103634451	22	2	100501444/542495	14	100501454/103652265/100037809/103627610/100037803/103636409/100037829/103643555/103642039/novel.585/100037805/100502521/100280802/103634451
MF	GO:0016701	oxidoreductase activity, acting on single donors with incorporation of molecular oxygen	25/2833	56/13721	4.39626e-05	0.00250587	100501444/100501454/542495/100274228/103652265/100037806/103648268/100037809/103627610/100037803/103636409/100037829/100273421/103643555/100283547/103642039/100037802/100191301/novel.585/100281391/100037805/100502521/732819/100280802/103634451	LOC100501444/LOC100501454/lox3/LOC100274228/LOC103652265/lox9/LOC103648268/lox10/LOC103627610/lox4/LOC103636409/lox12/LOC100273421/LOC103643555/LOC100283547/LOC103642039/lox2/LOC100191301/-/LOC100281391/lox6/LOC100502521/LOC732819/LOC100280802/LOC103634451	25	2	100501444/542495	15	100501454/100274228/103652265/100037809/103627610/100037803/103636409/100037829/103643555/103642039/novel.585/100037805/100502521/100280802/103634451
MF	GO:0020037	heme binding	100/2833	340/13721	6.66459e-05	0.00325613	100279973/103647484/100383082/100283865/100279575/100273258/100279433/100501658/100285655/100279887/103627895/100273010/100274274/100272666/103628960/103644036/103636843/100286851/103652724/732720/103629010/103639121/100383503/100273589/103636714/100272801/100281774/542230/100216922/100276225/100384864/103636322/100194341/100278079/103643229/100383693/103654294/100285899/100281112/100191749/10027…	LOC100279973/LOC103647484/LOC100383082/LOC100283865/LOC100279575/LOC100273258/aos2/LOC100501658/LOC100285655/LOC100279887/LOC103627895/LOC100273010/LOC100274274/LOC100272666/LOC103628960/LOC103644036/LOC103636843/LOC100286851/LOC103652724/LOC732720/LOC103629010/LOC103639121/LOC100383503/LOC100273589/LOC103636714/LOC100272801/LOC100281774/LOC542230/LOC100216922/LOC100276225/LOC100384864/LOC1036363…	100	6	103647484/100279575/100273258/100279433/100285655/100279887	63	100279973/100383082/100283865/100501658/103627895/100273010/100272666/103628960/103644036/103636843/100286851/732720/103629010/103639121/100383503/100273589/100281774/542230/100216922/100276225/100384864/103636322/103643229/103654294/100281112/100191749/103635000/100279427/100281286/100273383/109940614/103631958/103650157/100274473/100382160/100382270/103646260/100277932/100192105/103625869/10038…
MF	GO:0046906	tetrapyrrole binding	100/2833	344/13721	0.000108976	0.00465874	100279973/103647484/100383082/100283865/100279575/100273258/100279433/100501658/100285655/100279887/103627895/100273010/100274274/100272666/103628960/103644036/103636843/100286851/103652724/732720/103629010/103639121/100383503/100273589/103636714/100272801/100281774/542230/100216922/100276225/100384864/103636322/100194341/100278079/103643229/100383693/103654294/100285899/100281112/100191749/10027…	LOC100279973/LOC103647484/LOC100383082/LOC100283865/LOC100279575/LOC100273258/aos2/LOC100501658/LOC100285655/LOC100279887/LOC103627895/LOC100273010/LOC100274274/LOC100272666/LOC103628960/LOC103644036/LOC103636843/LOC100286851/LOC103652724/LOC732720/LOC103629010/LOC103639121/LOC100383503/LOC100273589/LOC103636714/LOC100272801/LOC100281774/LOC542230/LOC100216922/LOC100276225/LOC100384864/LOC1036363…	100	6	103647484/100279575/100273258/100279433/100285655/100279887	63	100279973/100383082/100283865/100501658/103627895/100273010/100272666/103628960/103644036/103636843/100286851/732720/103629010/103639121/100383503/100273589/100281774/542230/100216922/100276225/100384864/103636322/103643229/103654294/100281112/100191749/103635000/100279427/100281286/100273383/109940614/103631958/103650157/100274473/100382160/100382270/103646260/100277932/100192105/103625869/10038…
MF	GO:0051213	dioxygenase activity	22/2833	50/13721	0.000161899	0.00615217	100501444/100501454/542495/103652265/100037806/103648268/100037809/103627610/100037803/103636409/100037829/103643555/100283547/103642039/100037802/novel.585/100281391/100037805/100502521/732819/100280802/103634451	LOC100501444/LOC100501454/lox3/LOC103652265/lox9/LOC103648268/lox10/LOC103627610/lox4/LOC103636409/lox12/LOC103643555/LOC100283547/LOC103642039/lox2/-/LOC100281391/lox6/LOC100502521/LOC732819/LOC100280802/LOC103634451	22	2	100501444/542495	14	100501454/103652265/100037809/103627610/100037803/103636409/100037829/103643555/103642039/novel.585/100037805/100502521/100280802/103634451
MF	GO:0046527	glucosyltransferase activity	33/2833	89/13721	0.000254542	0.00807682	100281504/103634623/542091/100191238/100275248/103626482/100384028/542312/542139/103650849/100501270/118472312/542514/100191978/100285134/103647435/100282047/100501754/103653943/542365/541803/542711/100284708/100280338/103638967/541805/100217032/103646451/100283318/103634699/103643546/542247/103633281	LOC100281504/LOC103634623/LOC542091/LOC100191238/LOC100275248/LOC103626482/LOC100384028/LOC542312/LOC542139/LOC103650849/LOC100501270/LOC118472312/LOC542514/LOC100191978/LOC100285134/LOC103647435/LOC100282047/LOC100501754/LOC103653943/LOC542365/LOC541803/LOC542711/LOC100284708/LOC100280338/LOC103638967/LOC541805/LOC100217032/LOC103646451/LOC100283318/LOC103634699/LOC103643546/LOC542247/LOC1036332…	33	5	103634623/542091/100191238/100384028/542312	15	100281504/100275248/103626482/103650849/118472312/100282047/542711/100284708/103638967/541805/103646451/100283318/103634699/103643546/542247
MF	GO:0016829	lyase activity	57/2833	179/13721	0.000269069	0.00807682	100284394/100272845/100277322/732811/100285822/100283635/100284108/100194175/103634861/100282823/541622/100383587/100274515/100273196/100273094/103647398/100272913/732759/100191549/100275493/542372/100382013/100191436/100284320/103642664/542156/100272333/100382707/100501694/103641187/100304324/103638902/100274470/103629088/novel.1539/542479/100281754/100285997/103627258/100384708/103646867/542245…	LOC100284394/LOC100272845/LOC100277322/LOC732811/LOC100285822/LOC100283635/LOC100284108/LOC100194175/LOC103634861/LOC100282823/LOC541622/LOC100383587/LOC100274515/LOC100273196/LOC100273094/LOC103647398/LOC100272913/LOC732759/LOC100191549/LOC100275493/LOC542372/LOC100382013/LOC100191436/LOC100284320/LOC103642664/LOC542156/LOC100272333/LOC100382707/LOC100501694/LOC103641187/LOC100304324/LOC10363890…	57	4	100284394/100285822/100283635/100284108	29	100272845/100277322/732811/100194175/103634861/100282823/541622/100383587/100274515/100273196/100273094/732759/100275493/542372/100191436/100284320/103642664/542156/100272333/100382707/100501694/103638902/novel.1539/100384708/732758/100282226/103654934/100279748/100274380
MF	GO:0050662	coenzyme binding	98/2833	344/13721	0.000283397	0.00807682	542209/100273065/100276794/100280446/542507/100284394/100279999/100274333/100193466/100282849/100274428/100285076/100284504/100273311/100193709/100277507/103626130/100282161/103646045/100282424/100280688/100217040/542651/100281459/732733/100278396/100282236/100193705/100286152/100304356/100193552/542159/100273106/100191807/100282625/100193292/100279549/100281321/100278323/100281864/100382888/1001…	LOC542209/LOC100273065/LOC100276794/LOC100280446/LOC542507/LOC100284394/LOC100279999/LOC100274333/LOC100193466/LOC100282849/LOC100274428/LOC100285076/LOC100284504/LOC100273311/LOC100193709/LOC100277507/LOC103626130/LOC100282161/LOC103646045/LOC100282424/LOC100280688/LOC100217040/LOC542651/LOC100281459/opr6/LOC100278396/LOC100282236/LOC100193705/LOC100286152/LOC100304356/LOC100193552/LOC542159/LOC…	98	11	542209/100273065/100276794/542507/100284394/100279999/100282849/100284504/100273311/100282161/103646045	53	100280446/100274333/100193466/100274428/100285076/100193709/100277507/103626130/100282424/100281459/732733/100278396/100193705/100286152/100304356/100273106/100282625/100193292/100281321/100278323/100281864/103637966/100135421/103641704/100276578/542056/100278168/100279805/100277777/103634738/100272785/100191391/100284124/100280936/100191548/103631875/100285158/100281027/novel.418/103646852/10028…
MF	GO:0050660	flavin adenine dinucleotide binding	37/2833	106/13721	0.000447318	0.0117679	100276794/100280446/542507/100274333/100285076/100217040/100281459/100286152/100193552/100273106/100281864/103641704/100383599/100272805/100276578/542056/100278168/100279805/100272785/100281523/103631875/100285158/100283366/542549/542229/103631873/100285558/100274574/100282250/100384384/100272856/100280292/100382914/103627302/103633641/103629142/103638604	LOC100276794/LOC100280446/LOC542507/LOC100274333/LOC100285076/LOC100217040/LOC100281459/LOC100286152/LOC100193552/LOC100273106/LOC100281864/LOC103641704/LOC100383599/LOC100272805/LOC100276578/LOC542056/LOC100278168/LOC100279805/LOC100272785/LOC100281523/LOC103631875/LOC100285158/LOC100283366/LOC542549/LOC542229/LOC103631873/LOC100285558/LOC100274574/LOC100282250/LOC100384384/LOC100272856/LOC10028…	37	2	100276794/542507	24	100280446/100274333/100285076/100281459/100286152/100273106/100281864/103641704/100276578/542056/100278168/100279805/100272785/103631875/100285158/100283366/542229/103631873/100285558/100274574/100282250/100272856/100280292/103633641
MF	GO:0004180	carboxypeptidase activity	19/2833	45/13721	0.000832498	0.0196111	100285883/100281514/103627456/100285510/118476009/100279206/100281439/100281757/103637608/100191502/100284309/103652719/100273202/100282195/100382387/100285045/103626306/103647520/100278138	LOC100285883/LOC100281514/LOC103627456/LOC100285510/LOC118476009/LOC100279206/LOC100281439/LOC100281757/LOC103637608/LOC100191502/LOC100284309/LOC103652719/LOC100273202/LOC100282195/LOC100382387/LOC100285045/LOC103626306/LOC103647520/LOC100278138	19	0		16	100285883/100281514/103627456/118476009/100279206/100281439/100281757/103637608/100191502/100284309/100273202/100282195/100382387/100285045/103626306/103647520
MF	GO:0008194	UDP-glycosyltransferase activity	45/2833	140/13721	0.000907997	0.0196111	100281504/103634623/542091/100275248/103626482/103629675/100384028/100282445/542139/103650849/100501270/100281712/118472312/103626037/542514/103647435/100501754/542365/100191516/541803/606486/103647381/100383814/542711/100280338/100286101/109939305/100281210/100194350/100274672/118472282/100192490/100383623/100192611/103638967/103650305/541805/103646451/606445/103634699/103643546/100276287/109940…	LOC100281504/LOC103634623/LOC542091/LOC100275248/LOC103626482/LOC103629675/LOC100384028/LOC100282445/LOC542139/LOC103650849/LOC100501270/LOC100281712/LOC118472312/LOC103626037/LOC542514/LOC103647435/LOC100501754/LOC542365/LOC100191516/LOC541803/LOC606486/LOC103647381/LOC100383814/LOC542711/LOC100280338/LOC100286101/LOC109939305/LOC100281210/LOC100194350/LOC100274672/LOC118472282/LOC100192490/LOC1…	45	4	103634623/542091/103629675/100384028	17	100281504/100275248/103626482/100282445/103650849/100281712/118472312/100383814/542711/100192611/103638967/541805/103646451/103634699/103643546/109940340/542247
MF	GO:0004185	serine-type carboxypeptidase activity	18/2833	42/13721	0.000917479	0.0196111	100285883/100281514/103627456/100285510/118476009/100279206/100281439/100281757/103637608/100191502/100284309/103652719/100273202/100282195/100382387/100285045/103626306/103647520	LOC100285883/LOC100281514/LOC103627456/LOC100285510/LOC118476009/LOC100279206/LOC100281439/LOC100281757/LOC103637608/LOC100191502/LOC100284309/LOC103652719/LOC100273202/LOC100282195/LOC100382387/LOC100285045/LOC103626306/LOC103647520	18	0		16	100285883/100281514/103627456/118476009/100279206/100281439/100281757/103637608/100191502/100284309/100273202/100282195/100382387/100285045/103626306/103647520
MF	GO:0016597	amino acid binding	15/2833	33/13721	0.00116962	0.0222228	100281808/100280199/100280688/103633560/103633160/103645840/100382522/100381801/100274815/100282482/100281421/103643955/100383590/103628982/103627283	LOC100281808/LOC100280199/LOC100280688/LOC103633560/LOC103633160/LOC103645840/LOC100382522/LOC100381801/LOC100274815/LOC100282482/LOC100281421/LOC103643955/LOC100383590/LOC103628982/LOC103627283	15	0		5	100281808/100280199/103633160/100382522/100383590
MF	GO:0045735	nutrient reservoir activity	15/2833	33/13721	0.00116962	0.0222228	541929/103639475/103626662/103641117/100191976/100273935/100283161/732801/103641112/100272933/103653008/103653009/103654400/103632118/100286113	LOC541929/LOC103639475/LOC103626662/LOC103641117/LOC100191976/LOC100273935/LOC100283161/LOC732801/LOC103641112/LOC100272933/LOC103653008/LOC103653009/LOC103654400/z1B_8/LOC100286113	15	2	541929/103639475	2	100191976/100272933
MF	GO:0008236	serine-type peptidase activity	40/2833	126/13721	0.00219498	0.0375341	100191879/100283507/100285883/100281514/100191187/103627456/100193256/100285510/118476009/103632239/100279206/100281439/100281757/103637608/100191502/100278220/100275753/100284309/103647953/103652719/100286067/103638817/100192953/100273202/103637875/732810/100282195/103654435/100304357/100281428/100285096/100382387/100191892/100383484/100285045/103626827/100272312/103626306/103647520/100274260	LOC100191879/LOC100283507/LOC100285883/LOC100281514/LOC100191187/LOC103627456/LOC100193256/LOC100285510/LOC118476009/LOC103632239/LOC100279206/LOC100281439/LOC100281757/LOC103637608/LOC100191502/LOC100278220/LOC100275753/LOC100284309/LOC103647953/LOC103652719/LOC100286067/LOC103638817/LOC100192953/LOC100273202/LOC103637875/LOC732810/LOC100282195/LOC103654435/LOC100304357/LOC100281428/LOC100285096…	40	2	100191879/100283507	28	100285883/100281514/103627456/100193256/118476009/103632239/100279206/100281439/100281757/103637608/100191502/100278220/100275753/100284309/100192953/100273202/100282195/100281428/100285096/100382387/100191892/100383484/100285045/103626827/100272312/103626306/103647520/100274260
MF	GO:0017171	serine hydrolase activity	40/2833	126/13721	0.00219498	0.0375341	100191879/100283507/100285883/100281514/100191187/103627456/100193256/100285510/118476009/103632239/100279206/100281439/100281757/103637608/100191502/100278220/100275753/100284309/103647953/103652719/100286067/103638817/100192953/100273202/103637875/732810/100282195/103654435/100304357/100281428/100285096/100382387/100191892/100383484/100285045/103626827/100272312/103626306/103647520/100274260	LOC100191879/LOC100283507/LOC100285883/LOC100281514/LOC100191187/LOC103627456/LOC100193256/LOC100285510/LOC118476009/LOC103632239/LOC100279206/LOC100281439/LOC100281757/LOC103637608/LOC100191502/LOC100278220/LOC100275753/LOC100284309/LOC103647953/LOC103652719/LOC100286067/LOC103638817/LOC100192953/LOC100273202/LOC103637875/LOC732810/LOC100282195/LOC103654435/LOC100304357/LOC100281428/LOC100285096…	40	2	100191879/100283507	28	100285883/100281514/103627456/100193256/118476009/103632239/100279206/100281439/100281757/103637608/100191502/100278220/100275753/100284309/100192953/100273202/100282195/100281428/100285096/100382387/100191892/100383484/100285045/103626827/100272312/103626306/103647520/100274260
MF	GO:0035251	UDP-glucosyltransferase activity	24/2833	67/13721	0.00288092	0.0469179	100281504/103634623/542091/100275248/103626482/100384028/542139/103650849/100501270/118472312/542514/103647435/100501754/542365/541803/542711/100280338/103638967/541805/103646451/103634699/103643546/542247/103633281	LOC100281504/LOC103634623/LOC542091/LOC100275248/LOC103626482/LOC100384028/LOC542139/LOC103650849/LOC100501270/LOC118472312/LOC542514/LOC103647435/LOC100501754/LOC542365/LOC541803/LOC542711/LOC100280338/LOC103638967/LOC541805/LOC103646451/LOC103634699/LOC103643546/LOC542247/LOC103633281	24	3	103634623/542091/100384028	12	100281504/100275248/103626482/103650849/118472312/542711/103638967/541805/103646451/103634699/103643546/542247
MF	GO:0010333	terpene synthase activity	10/2833	20/13721	0.00330211	0.0477893	732759/542156/100501694/103641187/novel.1539/100281754/103646867/732758/103654934/542253	LOC732759/LOC542156/LOC100501694/LOC103641187/-/LOC100281754/LOC103646867/LOC732758/LOC103654934/an1	10	0		6	732759/542156/100501694/novel.1539/732758/103654934
MF	GO:0031406	carboxylic acid binding	15/2833	36/13721	0.00335364	0.0477893	100281808/100280199/100280688/103633560/103633160/103645840/100382522/100381801/100274815/100282482/100281421/103643955/100383590/103628982/103627283	LOC100281808/LOC100280199/LOC100280688/LOC103633560/LOC103633160/LOC103645840/LOC100382522/LOC100381801/LOC100274815/LOC100282482/LOC100281421/LOC103643955/LOC100383590/LOC103628982/LOC103627283	15	0		5	100281808/100280199/103633160/100382522/100383590
MF	GO:0043177	organic acid binding	15/2833	36/13721	0.00335364	0.0477893	100281808/100280199/100280688/103633560/103633160/103645840/100382522/100381801/100274815/100282482/100281421/103643955/100383590/103628982/103627283	LOC100281808/LOC100280199/LOC100280688/LOC103633560/LOC103633160/LOC103645840/LOC100382522/LOC100381801/LOC100274815/LOC100282482/LOC100281421/LOC103643955/LOC100383590/LOC103628982/LOC103627283	15	0		5	100281808/100280199/103633160/100382522/100383590

## Sheet: si287_Dvssi287_W.all_KEGGenrich
KEGGID	Description	GeneRatio	BgRatio	pvalue	padj	geneID	geneName	keggID	Count	Up	Up_Gene_id	Down	Down_Gene_id
zma00195	Photosynthesis	57/1634	86/6169	8.72119e-15	1.03782e-12	541612/103628935/100282566/100282643/103636309/541619/100284745/100286020/100284505/100382495/100283816/542558/100273026/100281924/100273354/103629356/100281646/100283835/103627748/100192779/100383080/100281349/100272890/100280994/100284876/100281679/100382858/100273117/109945128/100281199/100283848/100191984/103627333/103647735/100273120/541626/103650713/541791/542605/100283327/542126/103625835/…	LOC541612/LOC103628935/LOC100282566/LOC100282643/LOC103636309/LOC541619/LOC100284745/LOC100286020/LOC100284505/LOC100382495/LOC100283816/LOC542558/LOC100273026/LOC100281924/LOC100273354/LOC103629356/LOC100281646/LOC100283835/LOC103627748/LOC100192779/LOC100383080/LOC100281349/LOC100272890/LOC100280994/LOC100284876/LOC100281679/LOC100382858/LOC100273117/LOC109945128/LOC100281199/LOC100283848/LOC10…	zma:541612/zma:103628935/zma:100282566/zma:100282643/zma:103636309/zma:541619/zma:100284745/zma:100286020/zma:100284505/zma:100382495/zma:100283816/zma:542558/zma:100273026/zma:100281924/zma:100273354/zma:103629356/zma:100281646/zma:100283835/zma:103627748/zma:100192779/zma:100383080/zma:100281349/zma:100272890/zma:100280994/zma:100284876/zma:100281679/zma:103643185/zma:100273117/zma:109945128/zm…	57	5	541612/100382495/100283643/100281226/100281235	52	103628935/100282566/100282643/103636309/541619/100284745/100286020/100284505/100283816/542558/100273026/100281924/100273354/103629356/100281646/100283835/103627748/100192779/100383080/100281349/100272890/100280994/100284876/100281679/100382858/100273117/109945128/100281199/100283848/100191984/103627333/103647735/100273120/541626/103650713/541791/542605/100283327/542126/103625835/101027099/1002830…
zma03010	Ribosome	168/1634	437/6169	9.40861e-09	5.59813e-07	100274533/542469/100277261/103627570/100216899/107275245/100280675/103625791/100192949/100274530/541869/100280220/100194345/103653449/100281633/100280577/100193892/101027121/103639467/103655946/103642093/100281329/100193258/100284333/100280597/100382075/100282819/100193910/100193672/100281932/103637899/100281641/100273118/100281960/100285865/100193556/100283858/100283974/103653934/542640/10364430…	LOC100274533/LOC542469/LOC100277261/LOC103627570/LOC100216899/LOC107275245/LOC100280675/LOC103625791/LOC100192949/LOC100274530/LOC541869/LOC100280220/LOC100194345/LOC103653449/LOC100281633/LOC100280577/LOC100193892/LOC101027121/LOC103639467/LOC103655946/LOC103642093/LOC100281329/LOC100193258/LOC100284333/LOC100280597/LOC100382075/LOC100282819/LOC100193910/LOC100193672/LOC100281932/LOC103637899/LO…	zma:100274533/zma:542469/zma:100277261/zma:103627570/zma:100216899/zma:107275245/zma:100280675/zma:103625791/zma:100192949/zma:100274530/zma:541869/zma:100193699/zma:100194345/zma:103653449/zma:100281633/zma:100280577/zma:100193892/zma:101027121/zma:100273118/zma:103633434/zma:103653449/zma:100281329/zma:100193258/zma:100284333/zma:100280597/zma:100382075/zma:100282819/zma:100193910/zma:100193672…	168	146	100280675/103625791/100192949/100274530/541869/100280220/100194345/100281633/100280577/101027121/103639467/100193258/100284333/100280597/100382075/100282819/100193910/100193672/100281932/100273118/100281960/100285865/100193556/100283858/100283974/542640/103644306/103625888/100282133/542719/542610/100193699/101027200/542552/101027258/100285759/542551/100284613/103647030/100194265/100282254/1002834…	22	100274533/542469/100277261/103627570/100216899/107275245/103653449/100193892/103655946/103642093/100281329/103637899/100281641/103653934/100281347/100285173/100193118/100282969/100283234/103654378/103652014/103646870
zma00052	Galactose metabolism	38/1634	71/6169	1.05988e-06	4.20418e-05	103634440/100285548/606403/606405/100191982/103644222/100280970/100283735/103629493/100281585/100281464/542358/109943123/542127/100192075/100279231/606463/606464/100281190/100192478/103647427/100283204/542721/100285949/100170246/100283489/542314/100217298/100382378/103641497/118472308/100383712/103631243/103636300/100191144/103625925/606431/100382295	LOC103634440/LOC100285548/LOC606403/LOC606405/LOC100191982/LOC103644222/LOC100280970/LOC100283735/LOC103629493/LOC100281585/LOC100281464/LOC542358/LOC109943123/LOC542127/LOC100192075/LOC100279231/LOC606463/LOC606464/LOC100281190/LOC100192478/LOC103647427/LOC100283204/LOC542721/LOC100285949/LOC100170246/LOC100283489/LOC542314/LOC100217298/LOC100382378/LOC103641497/LOC118472308/LOC100383712/LOC1036…	zma:103634440/zma:100285548/zma:606403/zma:606405/zma:100191982/zma:103644222/zma:100280970/zma:100283735/zma:103629493/zma:100281585/zma:100281464/zma:542358/zma:109943123/zma:542127/zma:100192075/zma:100279231/zma:606463/zma:606464/zma:100281190/zma:100281585/zma:103647427/zma:100283204/zma:542721/zma:100285949/zma:100170246/zma:100283489/zma:542314/zma:100217298/zma:100382378/zma:103641497/zma…	38	28	103634440/606403/606405/100191982/103644222/100280970/100283735/103629493/100281585/100281464/109943123/542127/100192075/100279231/606463/606464/100281190/100192478/103647427/100285949/100170246/100283489/100217298/100383712/103636300/100191144/103625925/100382295	10	100285548/542358/100283204/542721/542314/100382378/103641497/118472308/103631243/606431
zma00010	Glycolysis / Gluconeogenesis	75/1634	176/6169	1.91645e-06	5.70144e-05	542363/100281089/103634611/732806/100383565/100285548/100272913/100274515/100191982/100857058/100272256/100282868/101027252/542651/100382805/100191365/100283735/100283452/103629493/100281585/100281464/100272845/100283889/100273700/542358/732811/542578/100273217/542759/100192075/100279231/103635817/100282981/100192478/103647427/100281237/100216767/100274470/541622/100381818/103635678/100282503/100…	LOC542363/LOC100281089/LOC103634611/LOC732806/LOC100383565/LOC100285548/LOC100272913/LOC100274515/LOC100191982/LOC100857058/LOC100272256/LOC100282868/LOC101027252/LOC542651/LOC100382805/LOC100191365/LOC100283735/LOC100283452/LOC103629493/LOC100281585/LOC100281464/LOC100272845/LOC100283889/LOC100273700/LOC542358/LOC732811/LOC542578/LOC100273217/LOC542759/LOC100192075/LOC100279231/LOC103635817/LOC1…	zma:542363/zma:100281089/zma:103634611/zma:732806/zma:100383565/zma:100285548/zma:100272913/zma:542261/zma:100191982/zma:100857058/zma:100272256/zma:100282868/zma:101027252/zma:542651/zma:100382805/zma:100191365/zma:100283735/zma:100283452/zma:103629493/zma:100281585/zma:100281464/zma:100272845/zma:100283889/zma:100273700/zma:542358/zma:732811/zma:542578/zma:100273217/zma:542759/zma:100192075/zma…	75	46	542363/100281089/103634611/100383565/100272913/100191982/100857058/100272256/100282868/542651/100191365/100283735/100283452/103629493/100281585/100281464/100273217/100192075/100279231/100282981/100192478/103647427/100274470/100381818/100282503/100170246/100037812/100381673/100383599/100191851/541919/100193340/542607/100280823/100217298/100280692/100383712/100282748/100272519/103636300/100282233/1…	29	732806/100285548/100274515/101027252/100382805/100272845/100283889/100273700/542358/732811/542578/542759/103635817/100281237/100216767/541622/103635678/100283899/542721/100273196/100382182/100191222/541705/100192900/118472308/542364/100191849/103631243/100193279
zma00941	Flavonoid biosynthesis	30/1634	54/6169	5.30479e-06	0.000126254	107282093/100273383/100273683/100279982/100278079/103636555/100279887/100194386/100284770/100272801/103649769/100304381/100279986/100274274/100284018/100280098/103639113/100274415/103641445/100282642/100279386/100501555/100272992/100276821/100191664/109942262/100284998/100127010/100279546/103636673	LOC107282093/LOC100273383/LOC100273683/LOC100279982/LOC100278079/LOC103636555/LOC100279887/LOC100194386/LOC100284770/LOC100272801/LOC103649769/LOC100304381/LOC100279986/LOC100274274/LOC100284018/LOC100280098/LOC103639113/LOC100274415/LOC103641445/LOC100282642/LOC100279386/LOC100501555/LOC100272992/LOC100276821/LOC100191664/LOC109942262/LOC100284998/LOC100127010/LOC100279546/LOC103636673	zma:107282093/zma:103653707/zma:100273683/zma:100279982/zma:103639113/zma:103636555/zma:100279887/zma:100194386/zma:100284770/zma:100272801/zma:103649769/zma:100304381/zma:100279986/zma:100274274/zma:100284018/zma:100280098/zma:103639113/zma:100274415/zma:103641445/zma:100282642/zma:100279386/zma:100501555/zma:100272992/zma:100276821/zma:100191664/zma:109942262/zma:100284998/zma:100127010/zma:100…	30	19	107282093/100273683/100278079/103636555/100279887/100194386/100284770/100272801/100304381/100274274/100280098/103639113/103641445/100279386/100501555/109942262/100284998/100279546/103636673	11	100273383/100279982/103649769/100279986/100284018/100274415/100282642/100272992/100276821/100191664/100127010
zma01200	Carbon metabolism	127/1634	354/6169	3.90587e-05	0.000664784	542209/100282849/100281089/103634611/novel.1986/100285548/100272913/542290/103646899/103647708/103645133/100274515/100280321/100191982/100273311/100272256/542479/101202696/100285298/107305678/100216722/100281949/100382805/542372/100191365/100283735/100283452/103641813/103645124/542698/103629493/100281585/100193705/100281464/100502310/100272845/542230/100283889/100273700/542598/732811/100193614/10…	LOC542209/LOC100282849/LOC100281089/LOC103634611/-/LOC100285548/LOC100272913/LOC542290/LOC103646899/LOC103647708/LOC103645133/LOC100274515/LOC100280321/LOC100191982/LOC100273311/LOC100272256/LOC542479/LOC101202696/LOC100285298/LOC107305678/LOC100216722/LOC100281949/LOC100382805/LOC542372/LOC100191365/LOC100283735/LOC100283452/LOC103641813/LOC103645124/LOC542698/LOC103629493/LOC100281585/LOC100193…	zma:542209/zma:100282849/zma:100281089/zma:103634611/zma:103647708/zma:100285548/zma:100272913/zma:542290/zma:103646899/zma:103647708/zma:100281949/zma:542261/zma:100280321/zma:100191982/zma:100273311/zma:100272256/zma:542479/zma:101202696/zma:100285298/zma:107305678/zma:100216722/zma:100281949/zma:100382805/zma:542372/zma:100191365/zma:100283735/zma:100283452/zma:100281949/zma:103645124/zma:5426…	127	59	542209/100282849/100281089/103634611/novel.1986/100272913/103646899/103647708/100191982/100273311/100272256/542479/101202696/100191365/100283735/100283452/542698/103629493/100281585/100281464/100193614/100273217/103646666/100192075/100279231/100285593/100282981/100192478/100274017/542369/103647427/100274470/541794/100282283/100284817/100193743/100381818/100191282/100170246/100304315/100383599/100…	68	100285548/542290/103645133/100274515/100280321/100285298/107305678/100216722/100281949/100382805/542372/103641813/103645124/100193705/100502310/100272845/542230/100283889/100273700/542598/732811/103631673/542578/542368/100279149/100282845/542759/100274074/100281928/100193709/103635817/100274365/100281237/100216767/100279535/100282134/541622/103635678/100283899/100279332/100281866/100381446/100216…
zma00250	Alanine, aspartate and glutamate metabolism	35/1634	72/6169	4.40215e-05	0.000664784	100282849/100193220/100280779/100194010/100192350/100284394/100191549/103645133/100273311/542400/100281949/103641813/103645124/103651348/100193705/100192351/100193614/100381655/100279149/542401/100274974/103636185/542520/100193467/100281060/100282625/100280276/100192349/100193051/103645841/100279867/100191977/103635621/100282482/542215	LOC100282849/LOC100193220/LOC100280779/LOC100194010/LOC100192350/LOC100284394/LOC100191549/LOC103645133/LOC100273311/LOC542400/LOC100281949/LOC103641813/LOC103645124/LOC103651348/LOC100193705/LOC100192351/LOC100193614/LOC100381655/LOC100279149/LOC542401/LOC100274974/LOC103636185/LOC542520/LOC100193467/LOC100281060/LOC100282625/LOC100280276/LOC100192349/LOC100193051/LOC103645841/LOC100279867/LOC10…	zma:100282849/zma:100193220/zma:100284047/zma:100194010/zma:100192350/zma:100284394/zma:100191549/zma:100281949/zma:100273311/zma:542400/zma:100281949/zma:100281949/zma:103645124/zma:103651348/zma:100193705/zma:100192351/zma:100193614/zma:100381655/zma:100279149/zma:542401/zma:100274974/zma:103636185/zma:542520/zma:100193467/zma:100281060/zma:100282625/zma:100280276/zma:100192349/zma:100193051/zm…	35	20	100282849/100193220/100280779/100194010/100192350/100284394/100191549/100273311/542400/103651348/100192351/100193614/100381655/100274974/103636185/100193467/100192349/100191977/103635621/100282482	15	103645133/100281949/103641813/103645124/100193705/100279149/542401/542520/100281060/100282625/100280276/100193051/103645841/100279867/542215
zma00940	Phenylpropanoid biosynthesis	67/1634	165/6169	4.46913e-05	0.000664784	107282093/100273683/100191769/100279982/100285115/100283865/100194341/103636555/100285655/100281286/100194386/100216995/103634742/542166/100284770/100272801/100101533/542258/100277786/103653944/103649769/100273579/100279986/100194008/100274274/100273589/103631733/100279575/100174972/100281367/103646225/100273263/100193733/103639086/100192761/542464/103628960/100384215/100279386/100281042/10028006…	LOC107282093/LOC100273683/LOC100191769/LOC100279982/LOC100285115/LOC100283865/LOC100194341/LOC103636555/LOC100285655/LOC100281286/LOC100194386/LOC100216995/LOC103634742/LOC542166/LOC100284770/LOC100272801/LOC100101533/LOC542258/LOC100277786/LOC103653944/LOC103649769/LOC100273579/LOC100279986/LOC100194008/LOC100274274/LOC100273589/LOC103631733/LOC100279575/LOC100174972/LOC100281367/LOC103646225/LO…	zma:107282093/zma:100273683/zma:100191769/zma:100279982/zma:100285115/zma:100283865/zma:100194341/zma:103636555/zma:100285655/zma:100281286/zma:100194386/zma:100216995/zma:103634742/zma:542166/zma:100284770/zma:100272801/zma:100101533/zma:542258/zma:103646225/zma:103653944/zma:103649769/zma:100273579/zma:100279986/zma:100194008/zma:100274274/zma:100273589/zma:103631733/zma:100279575/zma:100174972…	67	38	107282093/100273683/100285115/100194341/103636555/100285655/100194386/103634742/542166/100284770/100272801/542258/100273579/100274274/103631733/100279575/100281367/100192761/100384215/100279386/100281042/100501555/100282438/103633557/100382459/100279673/100501315/100191905/732807/100285899/100381820/109942262/100284675/100284998/100283382/100273055/100281950/100281532	29	100191769/100279982/100283865/100281286/100216995/100101533/100277786/103653944/103649769/100279986/100194008/100273589/100174972/103646225/100273263/100193733/103639086/542464/103628960/100280065/100285457/100191850/100216922/100286338/100280824/100194034/103647239/100276245/541914
zma00630	Glyoxylate and dicarboxylate metabolism	46/1634	106/6169	0.00010919	0.00144374	100281089/novel.1986/103646899/103647708/103645133/103636394/101202696/542400/107305678/100281949/103641813/103645124/542230/542598/542401/100274074/100193709/100274017/542369/100279535/100282134/100282283/542520/100193743/100381818/100279332/100381446/100304315/100193796/100383599/118476174/100193070/100274052/100283723/100286111/542212/100285987/541947/100280203/100191849/103640265/100279574/10…	LOC100281089/-/LOC103646899/LOC103647708/LOC103645133/LOC103636394/LOC101202696/LOC542400/LOC107305678/LOC100281949/LOC103641813/LOC103645124/LOC542230/LOC542598/LOC542401/LOC100274074/LOC100193709/LOC100274017/LOC542369/LOC100279535/LOC100282134/LOC100282283/LOC542520/LOC100193743/LOC100381818/LOC100279332/LOC100381446/LOC100304315/LOC100193796/LOC100383599/LOC118476174/LOC100193070/LOC100274052…	zma:100281089/zma:103647708/zma:103646899/zma:103647708/zma:100281949/zma:100285908/zma:101202696/zma:542400/zma:107305678/zma:100281949/zma:100281949/zma:103645124/zma:542230/zma:542598/zma:542401/zma:100274074/zma:100193709/zma:100274017/zma:542369/zma:100279535/zma:100282134/zma:100282283/zma:542520/zma:100193743/zma:100383599/zma:100279332/zma:100381446/zma:100216599/zma:100193796/zma:1003835…	46	17	100281089/novel.1986/103646899/103647708/103636394/101202696/542400/100274017/542369/100282283/100193743/100381818/100304315/100383599/103640265/100273340/100280775	29	103645133/107305678/100281949/103641813/103645124/542230/542598/542401/100274074/100193709/100279535/100282134/542520/100279332/100381446/100193796/118476174/100193070/100274052/100283723/100286111/542212/100285987/541947/100280203/100191849/100279574/100384371/542215
zma00906	Carotenoid biosynthesis	26/1634	51/6169	0.000156247	0.00185933	100281366/103627610/100285076/100274595/100501454/103627895/100136882/100281693/103631225/542686/109940986/100383002/103641704/103648268/100383693/100281391/100194203/103637620/732775/732825/103647484/103652265/732819/100281136/103653298/100277925	LOC100281366/LOC103627610/LOC100285076/LOC100274595/LOC100501454/LOC103627895/LOC100136882/LOC100281693/LOC103631225/LOC542686/LOC109940986/LOC100383002/LOC103641704/LOC103648268/LOC100383693/LOC100281391/LOC100194203/LOC103637620/LOC732775/LOC732825/LOC103647484/LOC103652265/LOC732819/LOC100281136/LOC103653298/LOC100277925	zma:100281366/zma:103627610/zma:100285076/zma:100274595/zma:100501454/zma:103627895/zma:100136882/zma:100281693/zma:103631225/zma:542686/zma:109940986/zma:100383002/zma:103641704/zma:103648268/zma:100383693/zma:100281391/zma:100194203/zma:103637620/zma:732775/zma:732825/zma:103647484/zma:103652265/zma:732819/zma:100281136/zma:103653298/zma:100277925	26	12	100274595/100281693/103631225/109940986/103648268/100383693/100281391/732825/103647484/732819/100281136/103653298	14	100281366/103627610/100285076/100501454/103627895/100136882/542686/100383002/103641704/100194203/103637620/732775/103652265/100277925
zma00196	Photosynthesis - antenna proteins	16/1634	26/6169	0.000174764	0.00189063	100274453/103643653/100282214/542320/100284154/100284001/100273752/100193833/542716/100281879/542321/100281795/100282021/100216729/542530/542478	LOC100274453/LOC103643653/LOC100282214/LOC542320/LOC100284154/LOC100284001/LOC100273752/LOC100193833/LOC542716/LOC100281879/LOC542321/LOC100281795/LOC100282021/LOC100216729/LOC542530/LOC542478	zma:100274453/zma:100281879/zma:100282214/zma:542320/zma:100284154/zma:100284001/zma:100273752/zma:100193833/zma:542716/zma:100281879/zma:542321/zma:100281795/zma:100273752/zma:100216729/zma:542530/zma:542478	16	0		16	100274453/103643653/100282214/542320/100284154/100284001/100273752/100193833/542716/100281879/542321/100281795/100282021/100216729/542530/542478
zma00500	Starch and sucrose metabolism	71/1634	186/6169	0.000264995	0.00262787	542711/541657/100502394/103643324/100194176/103653427/103635596/103634623/542091/100275248/100381759/100382206/103639107/542365/100382805/100283735/103650849/103632655/542107/103634742/542358/109943123/100281927/100277786/100273093/100217143/542522/100192075/100280465/100101527/541854/542481/100275460/100101531/100281579/100174972/542295/100281141/103646225/542721/100170246/103637673/103652987/10…	LOC542711/LOC541657/LOC100502394/LOC103643324/LOC100194176/LOC103653427/LOC103635596/LOC103634623/LOC542091/LOC100275248/LOC100381759/LOC100382206/LOC103639107/LOC542365/LOC100382805/LOC100283735/LOC103650849/LOC103632655/LOC542107/LOC103634742/LOC542358/LOC109943123/LOC100281927/LOC100277786/LOC100273093/LOC100217143/LOC542522/LOC100192075/LOC100280465/LOC100101527/LOC541854/LOC542481/LOC1002754…	zma:542711/zma:541657/zma:100502394/zma:103643324/zma:100194176/zma:103653427/zma:103635596/zma:103634623/zma:542091/zma:100275248/zma:100170239/zma:100382206/zma:103639107/zma:542365/zma:100382805/zma:100283735/zma:103650849/zma:103632655/zma:542107/zma:103634742/zma:542358/zma:109943123/zma:100281927/zma:103646225/zma:100273093/zma:100217143/zma:542522/zma:100192075/zma:100280465/zma:100101527/…	71	35	541657/103643324/103653427/103635596/103634623/542091/103639107/542365/100283735/542107/103634742/109943123/100281927/100273093/542522/100192075/100280465/541854/542481/100275460/100281579/100281141/100170246/100282438/100501315/732807/100501482/100282931/100192598/103636300/100191471/100501519/103647869/103654869/100382295	36	542711/100502394/100194176/100275248/100381759/100382206/100382805/103650849/103632655/542358/100277786/100217143/100101527/100101531/100174972/542295/103646225/542721/103637673/103652987/100501516/107546758/100381522/542314/100284665/100381926/novel.897/542661/103642232/100216724/118472308/542679/109942025/103631243/100501706/novel.2146
zma00564	Glycerophospholipid metabolism	57/1634	143/6169	0.000290777	0.00266172	100273065/542702/100191807/100191227/100273231/100216744/100383024/103636484/103635415/100284896/100192922/100191201/100285723/100193515/103631261/100281738/100272401/100280298/100194409/100281305/103625689/100501678/100280012/100191712/100279857/100282545/100127508/100384160/100193193/103634768/103647321/100127510/100285552/100382183/100280155/103643956/100192559/100191740/100383478/100281051/10…	LOC100273065/LOC542702/LOC100191807/LOC100191227/LOC100273231/LOC100216744/LOC100383024/LOC103636484/LOC103635415/LOC100284896/LOC100192922/LOC100191201/LOC100285723/LOC100193515/LOC103631261/LOC100281738/LOC100272401/LOC100280298/LOC100194409/LOC100281305/LOC103625689/LOC100501678/LOC100280012/LOC100191712/LOC100279857/LOC100282545/LOC100127508/LOC100384160/LOC100193193/LOC103634768/LOC103647321…	zma:100273065/zma:542702/zma:100191807/zma:100191227/zma:100273231/zma:100216744/zma:100383024/zma:103636484/zma:103635415/zma:100284896/zma:100192922/zma:100191201/zma:100285723/zma:100193515/zma:103631261/zma:100281738/zma:100272401/zma:100280298/zma:100194409/zma:100281305/zma:103625689/zma:100501678/zma:100280012/zma:100191712/zma:100279857/zma:100282545/zma:100127508/zma:100384160/zma:100193…	57	25	100273065/542702/100191807/100383024/103636484/100284896/100192922/100193515/100272401/100281305/100501678/100191712/100279857/100282545/100280155/100191740/100383478/100283193/100191566/novel.255/100273469/100384658/novel.1466/100273865/100191625	32	100191227/100273231/100216744/103635415/100191201/100285723/103631261/100281738/100280298/100194409/103625689/100280012/100127508/100384160/100193193/103634768/103647321/100127510/100285552/100382183/103643956/100192559/100281051/100383215/103652775/100284124/100276493/100285585/100283806/103634743/103651303/103653268
zma04075	Plant hormone signal transduction	107/1634	303/6169	0.000319724	0.00271765	103636445/100384302/100272864/103646787/100279578/100192073/100274679/100127531/100384229/100283578/100285149/103635896/103648032/732835/100193827/100191233/100280716/100281845/100191581/541627/100285200/100281022/100273512/100273108/100284457/732762/100285223/103641516/103647370/100191728/100383746/541625/103647576/100502214/100193967/100381666/100280600/100282757/100384045/100281419/103654108/1…	LOC103636445/LOC100384302/LOC100272864/LOC103646787/LOC100279578/LOC100192073/LOC100274679/LOC100127531/LOC100384229/LOC100283578/LOC100285149/LOC103635896/LOC103648032/LOC732835/LOC100193827/LOC100191233/LOC100280716/LOC100281845/LOC100191581/LOC541627/LOC100285200/LOC100281022/LOC100273512/LOC100273108/LOC100284457/LOC732762/LOC100285223/LOC103641516/LOC103647370/LOC100191728/LOC100383746/LOC54…	zma:103636445/zma:100384302/zma:100274679/zma:103646787/zma:100279578/zma:100192073/zma:100274679/zma:100127531/zma:100384229/zma:100283578/zma:100285149/zma:103635896/zma:103648032/zma:732835/zma:100193827/zma:100191233/zma:100280716/zma:100281845/zma:100191581/zma:541627/zma:100285200/zma:100281022/zma:100273512/zma:100273108/zma:100193994/zma:732762/zma:100285223/zma:103641516/zma:103647370/zm…	107	54	103636445/100384302/103646787/100279578/100192073/100283578/100285149/103648032/100280716/541627/100273512/100285223/103641516/103647370/100383746/103647576/100502214/100381666/100280600/100282757/103654108/542190/100193185/103642058/103632809/100285939/541630/100381549/103636459/100193682/100280241/100282471/100191257/103637889/103649563/103631918/103647454/100191253/103627798/100216590/10028362…	53	100272864/100274679/100127531/100384229/103635896/732835/100193827/100191233/100281845/100191581/100285200/100281022/100273108/100284457/732762/100191728/541625/100193967/100384045/100281419/100193303/100383088/100502393/100280173/100281166/100193994/103636232/100285594/100285744/100282511/100217045/100279520/100283579/103630112/541633/103650192/100284262/103632857/103650790/103634643/103650054/1…
zma01230	Biosynthesis of amino acids	112/1634	323/6169	0.000516736	0.00409944	100282849/100280719/103634611/778431/novel.1986/100192350/100285548/100272913/103646899/103647708/100274515/100280321/100191982/100273311/100194360/100283304/542400/100285298/100216722/100191365/100284799/100283452/542286/542698/103651348/103629493/100281585/100193705/100281464/100502310/100272845/100192351/103630689/100501272/100285997/732811/100192060/103631673/103630430/542578/100191326/103646…	LOC100282849/LOC100280719/LOC103634611/LOC778431/-/LOC100192350/LOC100285548/LOC100272913/LOC103646899/LOC103647708/LOC100274515/LOC100280321/LOC100191982/LOC100273311/LOC100194360/LOC100283304/LOC542400/LOC100285298/LOC100216722/LOC100191365/LOC100284799/LOC100283452/LOC542286/LOC542698/LOC103651348/LOC103629493/LOC100281585/LOC100193705/LOC100281464/LOC100502310/LOC100272845/LOC100192351/LOC103…	zma:100282849/zma:100280719/zma:103634611/zma:778431/zma:103647708/zma:100192350/zma:100285548/zma:100272913/zma:103646899/zma:103647708/zma:542261/zma:100280321/zma:100191982/zma:100273311/zma:100194360/zma:100283304/zma:542400/zma:100285298/zma:100216722/zma:100191365/zma:100284799/zma:100283452/zma:542286/zma:542698/zma:103651348/zma:103629493/zma:100281585/zma:100193705/zma:100281464/zma:1005…	112	73	100282849/100280719/103634611/778431/novel.1986/100192350/100272913/103646899/103647708/100191982/100273311/100194360/100283304/542400/100191365/100284799/100283452/542698/103651348/103629493/100281585/100281464/100192351/103630689/100501272/100285997/100192060/103630430/100191326/103646666/103647269/100279231/100282981/103636185/100192478/109623449/103647427/100274470/100282324/100284817/1036510…	39	100285548/100274515/100280321/100285298/100216722/542286/100193705/100502310/100272845/732811/103631673/542578/100279149/542401/100281928/100284089/103635817/100274365/100281237/542520/103644325/100283899/100282625/100216919/100216991/novel.1397/100283397/100273196/118476174/100283064/100272333/100191222/100284771/732842/100279513/100280203/732803/542215/541959
zma00710	Carbon fixation in photosynthetic organisms	42/1634	104/6169	0.00129584	0.00963778	542209/100282849/100272913/542290/100274515/100273311/542479/100285298/107305678/542372/100193705/100272845/100273700/542598/542368/103646666/100279149/100282845/542759/103635817/100282981/100274365/100281237/100216767/100282134/541622/100193743/103635678/100281866/100279820/100273196/100282017/542374/100191222/100284771/100280823/542212/100279513/100279574/100384708/542333/100037774	LOC542209/LOC100282849/LOC100272913/LOC542290/LOC100274515/LOC100273311/LOC542479/LOC100285298/LOC107305678/LOC542372/LOC100193705/LOC100272845/LOC100273700/LOC542598/LOC542368/LOC103646666/LOC100279149/LOC100282845/LOC542759/LOC103635817/LOC100282981/LOC100274365/LOC100281237/LOC100216767/LOC100282134/LOC541622/LOC100193743/LOC103635678/LOC100281866/LOC100279820/LOC100273196/shbp1/LOC542374/LOC1…	zma:542209/zma:100282849/zma:100272913/zma:542290/zma:542261/zma:100273311/zma:542479/zma:100285298/zma:107305678/zma:542372/zma:100193705/zma:100272845/zma:100273700/zma:542598/zma:542368/zma:103646666/zma:100279149/zma:100282845/zma:542759/zma:103635817/zma:100282981/zma:100274365/zma:100281237/zma:100216767/zma:100282134/zma:541622/zma:100193743/zma:103635678/zma:100281866/zma:100279820/zma:10…	42	11	542209/100282849/100272913/100273311/542479/103646666/100282981/100193743/100280823/542333/100037774	31	542290/100274515/100285298/107305678/542372/100193705/100272845/100273700/542598/542368/100279149/100282845/542759/103635817/100274365/100281237/100216767/100282134/541622/103635678/100281866/100279820/100273196/100282017/542374/100191222/100284771/542212/100279513/100279574/100384708
zma00950	Isoquinoline alkaloid biosynthesis	12/1634	20/6169	0.00159679	0.0104562	100279999/100273311/100281477/100383438/100282625/109941857/103641531/100276531/100274472/100279950/100383025/100283178	LOC100279999/LOC100273311/LOC100281477/LOC100383438/LOC100282625/LOC109941857/LOC103641531/LOC100276531/LOC100274472/LOC100279950/LOC100383025/LOC100283178	zma:100279999/zma:100273311/zma:100281477/zma:100383438/zma:100282625/zma:100383438/zma:103641531/zma:100276531/zma:100274472/zma:100279950/zma:100383025/zma:100283178	12	7	100279999/100273311/100383438/100276531/100274472/100279950/100383025	5	100281477/100282625/109941857/103641531/100283178
zma00260	Glycine, serine and threonine metabolism	39/1634	96/6169	0.00166856	0.0104562	103634611/103645133/100281949/103641813/103645124/100383438/100283462/103630689/542578/100274974/100281928/100193709/109623449/100284817/100381818/103644325/100279332/100216919/100283397/100383599/100191334/118476174/109941857/103641531/100280688/100274052/103635090/100216866/732842/100283723/103645840/541947/103625947/732803/100282748/100272752/100280067/100273340/100280775	LOC103634611/LOC103645133/LOC100281949/LOC103641813/LOC103645124/LOC100383438/LOC100283462/LOC103630689/LOC542578/LOC100274974/LOC100281928/LOC100193709/LOC109623449/LOC100284817/LOC100381818/LOC103644325/LOC100279332/LOC100216919/LOC100283397/LOC100383599/LOC100191334/LOC118476174/LOC109941857/LOC103641531/LOC100280688/LOC100274052/LOC103635090/LOC100216866/LOC732842/LOC100283723/LOC103645840/LO…	zma:103634611/zma:100281949/zma:100281949/zma:100281949/zma:103645124/zma:100383438/zma:100283462/zma:103630689/zma:542578/zma:100274974/zma:100281928/zma:100193709/zma:109623449/zma:100284817/zma:100383599/zma:103644325/zma:100279332/zma:100216919/zma:100283397/zma:100383599/zma:100191334/zma:100192461/zma:100383438/zma:103641531/zma:100280688/zma:100274052/zma:103635090/zma:100285190/zma:732842…	39	19	103634611/100383438/100283462/103630689/100274974/109623449/100284817/100381818/100383599/100191334/100280688/100216866/103645840/103625947/100282748/100272752/100280067/100273340/100280775	20	103645133/100281949/103641813/103645124/542578/100281928/100193709/103644325/100279332/100216919/100283397/118476174/109941857/103641531/100274052/103635090/732842/100283723/541947/732803
zma00030	Pentose phosphate pathway	33/1634	78/6169	0.00166947	0.0104562	100285548/100272913/100274515/100191982/101027252/100285298/100382805/103629493/100281585/100281464/100272845/100273700/542358/103646666/100279231/100285593/100192478/100274365/103647427/100216767/542721/100273196/100382182/100283183/100191851/100284771/100193340/100383765/100279513/118472308/103631243/100280449/100856973	LOC100285548/LOC100272913/LOC100274515/LOC100191982/LOC101027252/LOC100285298/LOC100382805/LOC103629493/LOC100281585/LOC100281464/LOC100272845/LOC100273700/LOC542358/LOC103646666/LOC100279231/LOC100285593/LOC100192478/LOC100274365/LOC103647427/LOC100216767/LOC542721/LOC100273196/LOC100382182/LOC100283183/LOC100191851/LOC100284771/LOC100193340/LOC100383765/LOC100279513/LOC118472308/LOC103631243/LO…	zma:100285548/zma:100272913/zma:542261/zma:100191982/zma:101027252/zma:100285298/zma:100382805/zma:103629493/zma:100281585/zma:100281464/zma:100272845/zma:100273700/zma:542358/zma:103646666/zma:100279231/zma:100285593/zma:100281585/zma:100274365/zma:103647427/zma:100216767/zma:542721/zma:100273196/zma:100382182/zma:100283183/zma:100191851/zma:100284771/zma:100193340/zma:100383765/zma:100279513/zm…	33	13	100272913/100191982/103629493/100281585/100281464/103646666/100279231/100285593/100192478/103647427/100191851/100193340/100280449	20	100285548/100274515/101027252/100285298/100382805/100272845/100273700/542358/100274365/100216767/542721/100273196/100382182/100283183/100284771/100383765/100279513/118472308/103631243/100856973
zma00945	Stilbenoid, diarylheptanoid and gingerol biosynthesis	14/1634	26/6169	0.00271854	0.0160632	107282093/100273683/100279982/103636555/100194386/100284770/100272801/103649769/100279986/100274274/100279386/100501555/109942262/100284998	LOC107282093/LOC100273683/LOC100279982/LOC103636555/LOC100194386/LOC100284770/LOC100272801/LOC103649769/LOC100279986/LOC100274274/LOC100279386/LOC100501555/LOC109942262/LOC100284998	zma:107282093/zma:100273683/zma:100279982/zma:103636555/zma:100194386/zma:100284770/zma:100272801/zma:103649769/zma:100279986/zma:100274274/zma:100279386/zma:100501555/zma:109942262/zma:100284998	14	11	107282093/100273683/103636555/100194386/100284770/100272801/100274274/100279386/100501555/109942262/100284998	3	100279982/103649769/100279986
zma00591	Linoleic acid metabolism	12/1634	21/6169	0.00283468	0.0160632	542495/100037829/100037806/100037809/100037803/541856/100191566/100037810/103642039/100037802/100037804/100037805	lox3/lox12/lox9/lox10/lox4/lox1/LOC100191566/lox11/LOC103642039/lox2/lox5/lox6	zma:542495/zma:100037829/zma:100037806/zma:100037809/zma:100037803/zma:541856/zma:100191566/zma:100037810/zma:103642039/zma:100037802/zma:100037804/zma:100037805	12	7	542495/100037806/541856/100191566/100037810/100037802/100037804	5	100037829/100037809/100037803/103642039/100037805
zma00360	Phenylalanine metabolism	19/1634	40/6169	0.00339783	0.0183792	100279999/100273311/100285115/100383438/542258/100273579/100191282/100282625/100283862/100384215/109941857/100281042/103641531/100276531/100381820/100274472/100279950/100383025/100281532	LOC100279999/LOC100273311/LOC100285115/LOC100383438/LOC542258/LOC100273579/LOC100191282/LOC100282625/LOC100283862/LOC100384215/LOC109941857/LOC100281042/LOC103641531/LOC100276531/LOC100381820/LOC100274472/LOC100279950/LOC100383025/LOC100281532	zma:100279999/zma:100273311/zma:100285115/zma:100383438/zma:542258/zma:100273579/zma:100191282/zma:100282625/zma:103646736/zma:542258/zma:100383438/zma:100281042/zma:103641531/zma:100276531/zma:100381820/zma:100274472/zma:100279950/zma:100383025/zma:100281532	19	15	100279999/100273311/100285115/100383438/542258/100273579/100191282/100384215/100281042/100276531/100381820/100274472/100279950/100383025/100281532	4	100282625/100283862/109941857/103641531
zma00380	Tryptophan metabolism	23/1634	52/6169	0.00416533	0.021551	732806/100281459/101202696/542230/542228/100274017/542369/100282283/100194006/100381818/100383599/100283862/100272363/103634861/100280692/100281864/103640265/100282748/100279950/100383025/100192827/103649553/103629142	LOC732806/LOC100281459/LOC101202696/LOC542230/LOC542228/LOC100274017/LOC542369/LOC100282283/LOC100194006/LOC100381818/LOC100383599/LOC100283862/LOC100272363/LOC103634861/LOC100280692/LOC100281864/LOC103640265/LOC100282748/LOC100279950/LOC100383025/LOC100192827/LOC103649553/LOC103629142	zma:732806/zma:100281459/zma:101202696/zma:542230/zma:542228/zma:100274017/zma:542369/zma:100282283/zma:100194006/zma:100383599/zma:100383599/zma:103646736/zma:100272363/zma:103634861/zma:100280692/zma:100281864/zma:103640265/zma:100282748/zma:100279950/zma:100383025/zma:100192827/zma:103649553/zma:103629142	23	13	101202696/542228/100274017/542369/100282283/100381818/100383599/100280692/103640265/100282748/100279950/100383025/103629142	10	732806/100281459/542230/100194006/100283862/100272363/103634861/100281864/100192827/103649553
zma00561	Glycerolipid metabolism	42/1634	110/6169	0.00448511	0.0222387	100277683/732806/100273231/100383024/103646485/103636484/100857058/103635785/100281388/100280970/100282424/100193515/100281738/100383181/100382823/100383973/100192061/103634168/100191177/100216883/100279857/100127508/732778/100383910/100272277/100193193/100127510/100037812/100382183/100276511/103632711/100381673/100191740/100281051/103652775/100274052/100285585/100280692/100384658/100282748/10021…	LOC100277683/LOC732806/LOC100273231/LOC100383024/LOC103646485/LOC103636484/LOC100857058/LOC103635785/LOC100281388/LOC100280970/LOC100282424/LOC100193515/LOC100281738/LOC100383181/LOC100382823/LOC100383973/LOC100192061/LOC103634168/LOC100191177/LOC100216883/LOC100279857/LOC100127508/LOC732778/LOC100383910/LOC100272277/LOC100193193/LOC100127510/LOC100037812/LOC100382183/LOC100276511/LOC103632711/LO…	zma:100277683/zma:732806/zma:100273231/zma:100383024/zma:103646485/zma:103636484/zma:100857058/zma:103635785/zma:100281388/zma:100280970/zma:100282424/zma:100193515/zma:100281738/zma:100383181/zma:100382823/zma:100383973/zma:100192061/zma:103634168/zma:100191177/zma:100216883/zma:100279857/zma:100127508/zma:732778/zma:100383910/zma:100272277/zma:100193193/zma:100127510/zma:100037812/zma:100382183…	42	17	100383024/103636484/100857058/100280970/100193515/100279857/100383910/100272277/100037812/103632711/100381673/100191740/100280692/100384658/100282748/100217236/100273865	25	100277683/732806/100273231/103646485/103635785/100281388/100282424/100281738/100383181/100382823/100383973/100192061/103634168/100191177/100216883/100127508/732778/100193193/100127510/100382183/100276511/100281051/103652775/100274052/100285585
zma00400	Phenylalanine, tyrosine and tryptophan biosynthesis	25/1634	59/6169	0.00570538	0.0269816	100279999/100273311/100283304/542286/100501272/100285997/100192060/100191326/100284089/103647269/109623449/100276497/100282625/542727/100272333/732842/100286040/100285822/100276531/100274492/100286258/100274472/732803/118473590/103636619	LOC100279999/LOC100273311/LOC100283304/LOC542286/LOC100501272/LOC100285997/LOC100192060/LOC100191326/LOC100284089/LOC103647269/LOC109623449/LOC100276497/LOC100282625/LOC542727/LOC100272333/LOC732842/LOC100286040/LOC100285822/LOC100276531/LOC100274492/LOC100286258/LOC100274472/LOC732803/LOC118473590/LOC103636619	zma:100279999/zma:100273311/zma:100283304/zma:542286/zma:100501272/zma:100285997/zma:100192060/zma:100191326/zma:100284089/zma:103647269/zma:109623449/zma:100276497/zma:100282625/zma:542727/zma:100272333/zma:732842/zma:100286040/zma:100285822/zma:100276531/zma:100274492/zma:100286258/zma:100274472/zma:732803/zma:542286/zma:103636619	25	19	100279999/100273311/100283304/100501272/100285997/100192060/100191326/103647269/109623449/100276497/542727/100286040/100285822/100276531/100274492/100286258/100274472/118473590/103636619	6	542286/100284089/100282625/100272333/732842/732803
zma00270	Cysteine and methionine metabolism	50/1634	137/6169	0.00589515	0.0269816	100279999/103646045/100285862/100280321/100273311/103643555/100194360/107305678/100216722/542191/100502310/541873/541876/542598/103631673/100274974/100281928/732743/100194257/100283320/100282134/100282324/100284817/100282150/100193743/100282503/103651084/103644325/100282625/novel.585/100216991/542136/541874/100276369/100191334/100191321/541714/103632784/100280688/100273458/100285340/103652087/542…	LOC100279999/LOC103646045/LOC100285862/LOC100280321/LOC100273311/LOC103643555/LOC100194360/LOC107305678/LOC100216722/LOC542191/LOC100502310/LOC541873/LOC541876/LOC542598/LOC103631673/LOC100274974/LOC100281928/LOC732743/LOC100194257/LOC100283320/LOC100282134/LOC100282324/LOC100284817/LOC100282150/LOC100193743/LOC100282503/LOC103651084/LOC103644325/LOC100282625/-/LOC100216991/LOC542136/LOC541874/LO…	zma:100279999/zma:103646045/zma:100285862/zma:100280321/zma:100273311/zma:103643555/zma:100194360/zma:107305678/zma:100216722/zma:542191/zma:100502310/zma:541873/zma:541876/zma:542598/zma:103631673/zma:100274974/zma:100281928/zma:732743/zma:100282341/zma:100283320/zma:100282134/zma:100282324/zma:100284817/zma:100282150/zma:100193743/zma:100282503/zma:103651084/zma:103644325/zma:100282625/zma:1036…	50	30	100279999/103646045/100285862/100273311/100194360/542191/541873/541876/100274974/732743/100283320/100282324/100284817/100282150/100193743/100282503/103651084/542136/541874/100191334/100191321/541714/103632784/100280688/100273458/542137/103645840/541827/100280067/100282888	20	100280321/103643555/107305678/100216722/100502310/542598/103631673/100281928/100194257/100282134/103644325/100282625/novel.585/100216991/100276369/100285340/103652087/103632028/100193279/541959
zma00750	Vitamin B6 metabolism	8/1634	13/6169	0.00818474	0.0360735	100502503/100193172/103630689/100280887/100284817/100283397/100272732/100272752	LOC100502503/LOC100193172/LOC103630689/SMK2/LOC100284817/LOC100283397/LOC100272732/LOC100272752	zma:100502503/zma:100193172/zma:103630689/zma:100280887/zma:100284817/zma:100283397/zma:100272732/zma:103646801	8	3	103630689/100284817/100272752	5	100502503/100193172/100280887/100283397/100272732
zma00350	Tyrosine metabolism	18/1634	40/6169	0.00866098	0.0368091	542363/100279999/100383565/100273311/100281477/100383438/100273217/100282625/100283765/109941857/103641531/100192757/100276531/100274472/542364/100279950/100383025/100283178	LOC542363/LOC100279999/LOC100383565/LOC100273311/LOC100281477/LOC100383438/LOC100273217/LOC100282625/LOC100283765/LOC109941857/LOC103641531/LOC100192757/LOC100276531/LOC100274472/LOC542364/LOC100279950/LOC100383025/LOC100283178	zma:542363/zma:100279999/zma:100383565/zma:100273311/zma:100281477/zma:100383438/zma:100273217/zma:100282625/zma:100283765/zma:100383438/zma:103641531/zma:100192757/zma:100276531/zma:100274472/zma:542364/zma:100279950/zma:100383025/zma:100283178	18	11	542363/100279999/100383565/100273311/100383438/100273217/100192757/100276531/100274472/100279950/100383025	7	100281477/100282625/100283765/109941857/103641531/542364/100283178
zma00130	Ubiquinone and other terpenoid-quinone biosynthesis	21/1634	49/6169	0.00932285	0.0382558	100279999/732837/100280305/100275708/103636555/542166/100272801/103653944/100384459/100272292/100275595/100283760/100284931/100191529/100280065/100277871/100191850/100285601/100285808/100284998/103635598	LOC100279999/LOC732837/LOC100280305/LOC100275708/LOC103636555/LOC542166/LOC100272801/LOC103653944/LOC100384459/LOC100272292/LOC100275595/LOC100283760/LOC100284931/LOC100191529/LOC100280065/LOC100277871/LOC100191850/LOC100285601/LOC100285808/LOC100284998/LOC103635598	zma:100279999/zma:732837/zma:100280305/zma:100275708/zma:103636555/zma:542166/zma:100272801/zma:103653944/zma:100384459/zma:100272292/zma:100275595/zma:100283760/zma:100284931/zma:100191529/zma:100280065/zma:100277871/zma:100191850/zma:100283201/zma:100285808/zma:100284998/zma:103635598	21	10	100279999/103636555/542166/100272801/100272292/100191529/100277871/100285601/100284998/103635598	11	732837/100280305/100275708/103653944/100384459/100275595/100283760/100284931/100280065/100191850/100285808
zma00051	Fructose and mannose metabolism	30/1634	77/6169	0.0108867	0.043184	100285548/100272913/100274515/100191982/101027252/100283735/100192721/103629493/100274383/100281585/100281464/100272845/542107/100273700/103647149/100192075/100279231/100192478/103647427/100216767/100170246/100273196/100274471/100382182/100191851/100191222/100193340/100280823/103636300/100280449	LOC100285548/LOC100272913/LOC100274515/LOC100191982/LOC101027252/LOC100283735/LOC100192721/LOC103629493/LOC100274383/LOC100281585/LOC100281464/LOC100272845/LOC542107/LOC100273700/LOC103647149/LOC100192075/LOC100279231/LOC100192478/LOC103647427/LOC100216767/LOC100170246/LOC100273196/LOC100274471/LOC100382182/LOC100191851/LOC100191222/LOC100193340/LOC100280823/LOC103636300/LOC100280449	zma:100285548/zma:100272913/zma:542261/zma:100191982/zma:101027252/zma:100283735/zma:100191571/zma:103629493/zma:100274383/zma:100281585/zma:100281464/zma:100272845/zma:542107/zma:100273700/zma:103647149/zma:100192075/zma:100279231/zma:100281585/zma:103647427/zma:100216767/zma:100170246/zma:100273196/zma:100274471/zma:100382182/zma:100191851/zma:100191222/zma:100193340/zma:100280823/zma:103636300…	30	18	100272913/100191982/100283735/103629493/100274383/100281585/100281464/542107/100192075/100279231/100192478/103647427/100170246/100191851/100193340/100280823/103636300/100280449	12	100285548/100274515/101027252/100192721/100272845/100273700/103647149/100216767/100273196/100274471/100382182/100191222

## Sheet: X178_DvsX178_W.all_KEGGenrich_s
KEGGID	Description	GeneRatio	BgRatio	pvalue	padj	geneID	geneName	keggID	Count	Up	Up_Gene_id	Down	Down_Gene_id
zma00195	Photosynthesis	46/1179	95/6211	5.69552e-11	6.77767e-09	103647735/103627748/100284505/100192779/100281924/100280994/100281199/541612/100272890/100282566/100273354/103625835/100273117/100284745/103629356/100383080/100273026/100286020/100281646/100282643/100283816/541619/100281349/103636309/101027099/100283327/100283835/100273120/100191984/100283085/542558/100283643/542605/541626/103649096/103628935/100382495/100284876/103627333/100281679/103653165/1002…	LOC103647735/LOC103627748/LOC100284505/LOC100192779/LOC100281924/LOC100280994/LOC100281199/LOC541612/LOC100272890/LOC100282566/LOC100273354/LOC103625835/LOC100273117/LOC100284745/LOC103629356/LOC100383080/LOC100273026/LOC100286020/LOC100281646/LOC100282643/LOC100283816/LOC541619/LOC100281349/LOC103636309/LOC101027099/LOC100283327/LOC100283835/LOC100273120/LOC100191984/LOC100283085/LOC542558/LOC10…	zma:103647735/zma:103627748/zma:100284505/zma:100192779/zma:100281924/zma:100280994/zma:100281199/zma:541612/zma:100272890/zma:100282566/zma:100273354/zma:103625835/zma:100273117/zma:100284745/zma:103629356/zma:100383080/zma:100273026/zma:100286020/zma:100281646/zma:100282643/zma:100283816/zma:541619/zma:100281349/zma:103636309/zma:101027099/zma:100283327/zma:100283835/zma:100273120/zma:100191984…	46	5	541612/100283643/100382495/103653165/100281235	41	103647735/103627748/100284505/100192779/100281924/100280994/100281199/100272890/100282566/100273354/103625835/100273117/100284745/103629356/100383080/100273026/100286020/100281646/100282643/100283816/541619/100281349/103636309/101027099/100283327/100283835/100273120/100191984/100283085/542558/542605/541626/103649096/103628935/100284876/103627333/100281679/100283848/109945128/103650713/103653672
zma00906	Carotenoid biosynthesis	29/1179	51/6211	1.78515e-09	1.06216e-07	103647484/100136882/100281366/100501444/100281693/100501454/100194203/100285076/103627895/100383002/103652265/732775/101027232/109940986/103648268/103627610/103641704/542686/100383693/103631225/103648116/100281136/100281391/100502521/732819/103630301/103653298/100384384/103634451	LOC103647484/LOC100136882/LOC100281366/LOC100501444/LOC100281693/LOC100501454/LOC100194203/LOC100285076/LOC103627895/LOC100383002/LOC103652265/LOC732775/LOC101027232/LOC109940986/LOC103648268/LOC103627610/LOC103641704/LOC542686/LOC100383693/LOC103631225/LOC103648116/LOC100281136/LOC100281391/LOC100502521/LOC732819/LOC103630301/LOC103653298/LOC100384384/LOC103634451	zma:103647484/zma:100136882/zma:100281366/zma:100281136/zma:100281693/zma:100501454/zma:100194203/zma:100285076/zma:103627895/zma:100383002/zma:103652265/zma:732775/zma:100285076/zma:109940986/zma:103648268/zma:103627610/zma:103641704/zma:542686/zma:100383693/zma:103631225/zma:103648116/zma:100281136/zma:100281391/zma:100502521/zma:732819/zma:100273156/zma:103653298/zma:100384384/zma:103634451	29	12	103647484/100501444/100281693/109940986/103648268/100383693/103631225/100281136/100281391/732819/103653298/100384384	17	100136882/100281366/100501454/100194203/100285076/103627895/100383002/103652265/732775/101027232/103627610/103641704/542686/103648116/100502521/103630301/103634451
zma00630	Glyoxylate and dicarboxylate metabolism	41/1179	98/6211	1.23568e-07	4.90151e-06	103647708/542520/103646899/novel.1986/107305678/100279574/100193709/103636394/542746/100274052/542598/101202696/100193796/100279332/542212/103641813/103646525/103645124/100193070/541947/100383599/542230/103645133/100281949/118476174/542401/100381446/100191849/542369/100279535/100274074/100193743/103651518/100384371/100281089/542215/100285987/100286111/100281069/100273340/103633793	LOC103647708/LOC542520/LOC103646899/-/LOC107305678/LOC100279574/LOC100193709/LOC103636394/LOC542746/LOC100274052/LOC542598/LOC101202696/LOC100193796/LOC100279332/LOC542212/LOC103641813/LOC103646525/LOC103645124/LOC100193070/LOC541947/LOC100383599/LOC542230/LOC103645133/LOC100281949/LOC118476174/LOC542401/LOC100381446/LOC100191849/LOC542369/LOC100279535/LOC100274074/LOC100193743/LOC103651518/LOC10…	zma:103647708/zma:542520/zma:103646899/zma:103647708/zma:107305678/zma:100279574/zma:100193709/zma:100285908/zma:542746/zma:100274052/zma:542598/zma:101202696/zma:100193796/zma:100279332/zma:542212/zma:100281949/zma:103646525/zma:103645124/zma:100193070/zma:541947/zma:100383599/zma:542230/zma:100281949/zma:100281949/zma:100192461/zma:542401/zma:100381446/zma:100191849/zma:542369/zma:100279535/zma…	41	11	103647708/103646899/novel.1986/103636394/101202696/100383599/542369/100193743/103651518/100281089/100273340	30	542520/107305678/100279574/100193709/542746/100274052/542598/100193796/100279332/542212/103641813/103646525/103645124/100193070/541947/542230/103645133/100281949/118476174/542401/100381446/100191849/100279535/100274074/100384371/542215/100285987/100286111/100281069/103633793
zma01200	Carbon metabolism	102/1179	343/6211	5.00546e-07	1.48912e-05	103634611/542209/103647708/100283452/100272845/100191982/103646899/novel.1986/100272256/100273700/732811/542290/100282849/100382805/107305678/100279574/542578/100274365/100273311/103635817/542368/100193709/100216767/541958/100280823/100284817/100281237/100280321/100280688/100283889/541622/100279820/100281464/100285298/100282845/100274515/100193705/100279231/100282017/100285593/100274052/542598/10…	LOC103634611/LOC542209/LOC103647708/LOC100283452/LOC100272845/LOC100191982/LOC103646899/-/LOC100272256/LOC100273700/LOC732811/LOC542290/LOC100282849/LOC100382805/LOC107305678/LOC100279574/LOC542578/LOC100274365/LOC100273311/LOC103635817/LOC542368/LOC100193709/LOC100216767/LOC541958/LOC100280823/LOC100284817/LOC100281237/LOC100280321/LOC100280688/LOC100283889/LOC541622/LOC100279820/LOC100281464/LO…	zma:103634611/zma:542209/zma:103647708/zma:100283452/zma:100272845/zma:100191982/zma:103646899/zma:103647708/zma:100272256/zma:100273700/zma:732811/zma:542290/zma:100282849/zma:100382805/zma:107305678/zma:100279574/zma:542578/zma:100274365/zma:100273311/zma:103635817/zma:542368/zma:100193709/zma:100216767/zma:541958/zma:100280823/zma:100284817/zma:100281237/zma:100280321/zma:100280688/zma:1002838…	102	35	103634611/542209/103647708/100283452/100191982/103646899/novel.1986/100272256/100282849/100273311/100280823/100284817/100280688/100281464/100279231/100285593/101202696/100272913/100192075/103629493/103645840/100383599/103647427/542369/100193743/100274470/103651518/100281089/103646666/542698/542479/103652794/118474709/100273340/103634928	67	100272845/100273700/732811/542290/100382805/107305678/100279574/542578/100274365/103635817/542368/100193709/100216767/541958/100281237/100280321/100283889/541622/100279820/100285298/100282845/100274515/100193705/100282017/100274052/542598/100273196/100285548/100193796/100279332/542374/542212/103641813/103646525/100281866/103645124/100193070/541947/103635678/542230/100191222/542372/103645133/54275…
zma00564	Glycerophospholipid metabolism	51/1179	142/6211	1.18852e-06	2.82868e-05	100273065/542702/103636484/100383024/100280298/100191712/100283806/100384780/100127508/100280283/100191807/100191625/100281305/103635415/100501678/100191152/100280155/100191201/103631261/100282545/100384643/100272416/100285552/103653268/103634768/103652775/100273231/100285723/100280012/100284124/100384658/100382183/100191740/103643956/100193648/100127510/100193515/100304330/100216744/100191227/10…	LOC100273065/LOC542702/LOC103636484/LOC100383024/LOC100280298/LOC100191712/LOC100283806/LOC100384780/LOC100127508/LOC100280283/LOC100191807/LOC100191625/LOC100281305/LOC103635415/LOC100501678/LOC100191152/LOC100280155/LOC100191201/LOC103631261/LOC100282545/LOC100384643/LOC100272416/LOC100285552/LOC103653268/LOC103634768/LOC103652775/LOC100273231/LOC100285723/LOC100280012/LOC100284124/LOC100384658…	zma:100273065/zma:542702/zma:103636484/zma:100383024/zma:100280298/zma:100191712/zma:100283806/zma:100384780/zma:100127508/zma:100280283/zma:100191807/zma:100283193/zma:100281305/zma:103635415/zma:100501678/zma:100191152/zma:542702/zma:100191201/zma:103631261/zma:100282545/zma:100384643/zma:100272416/zma:100285552/zma:103653268/zma:103634768/zma:103652775/zma:100273231/zma:100285723/zma:100280012…	51	24	100273065/542702/103636484/100383024/100191712/100384780/100280283/100191807/100191625/100281305/100501678/100191152/100280155/100282545/100384643/100384658/100191740/100193648/100193515/100272401/novel.255/100286064/100191566/100383478	27	100280298/100283806/100127508/103635415/100191201/103631261/100272416/100285552/103653268/103634768/103652775/100273231/100285723/100280012/100284124/100382183/103643956/100127510/100304330/100216744/100191227/103650549/103625689/100284789/103647321/103644330/100192559
zma00710	Carbon fixation in photosynthetic organisms	39/1179	102/6211	3.79097e-06	7.51876e-05	542209/100272845/100273700/542290/100282849/107305678/100279574/100274365/100273311/103635817/542368/100216767/100280823/100281237/541622/100279820/100285298/100282845/100274515/100193705/100282017/542598/100273196/542374/100272913/542212/100281866/103635678/100191222/542372/542759/100193743/103646666/542479/100279149/100384708/100283465/103633793/100279748	LOC542209/LOC100272845/LOC100273700/LOC542290/LOC100282849/LOC107305678/LOC100279574/LOC100274365/LOC100273311/LOC103635817/LOC542368/LOC100216767/LOC100280823/LOC100281237/LOC541622/LOC100279820/LOC100285298/LOC100282845/LOC100274515/LOC100193705/shbp1/LOC542598/LOC100273196/LOC542374/LOC100272913/LOC542212/LOC100281866/LOC103635678/LOC100191222/LOC542372/LOC542759/LOC100193743/LOC103646666/LOC5…	zma:542209/zma:100272845/zma:100273700/zma:542290/zma:100282849/zma:107305678/zma:100279574/zma:100274365/zma:100273311/zma:103635817/zma:542368/zma:100216767/zma:100280823/zma:100281237/zma:541622/zma:100279820/zma:100285298/zma:100282845/zma:542261/zma:100193705/zma:100282017/zma:542598/zma:100273196/zma:542374/zma:100272913/zma:542212/zma:100281866/zma:103635678/zma:100191222/zma:542372/zma:54…	39	8	542209/100282849/100273311/100280823/100272913/100193743/103646666/542479	31	100272845/100273700/542290/107305678/100279574/100274365/103635817/542368/100216767/100281237/541622/100279820/100285298/100282845/100274515/100193705/100282017/542598/100273196/542374/542212/100281866/103635678/100191222/542372/542759/100279149/100384708/100283465/103633793/100279748
zma00500	Starch and sucrose metabolism	62/1179	192/6211	5.49054e-06	9.33392e-05	103634623/542091/100502394/103637673/541657/100281141/542358/542072/100275248/100101531/100382805/103635596/100194176/100281579/100384028/103653427/542295/542342/100101527/103639107/100136828/103650849/100382206/542522/100381759/100277786/100192075/100273593/542481/109943123/103643324/542107/542661/100381522/542721/542365/103634399/542108/100285405/103642232/103646225/100383472/542711/100501519/1…	LOC103634623/LOC542091/LOC100502394/LOC103637673/LOC541657/LOC100281141/LOC542358/LOC542072/LOC100275248/LOC100101531/LOC100382805/LOC103635596/LOC100194176/LOC100281579/LOC100384028/LOC103653427/LOC542295/LOC542342/LOC100101527/LOC103639107/LOC100136828/LOC103650849/LOC100382206/LOC542522/LOC100381759/LOC100277786/LOC100192075/LOC100273593/LOC542481/LOC109943123/LOC103643324/LOC542107/LOC542661/…	zma:103634623/zma:542091/zma:100502394/zma:103637673/zma:541657/zma:100281141/zma:542358/zma:542072/zma:100275248/zma:100101531/zma:100382805/zma:103635596/zma:100194176/zma:100281579/zma:103626734/zma:103653427/zma:542295/zma:542342/zma:100101527/zma:103639107/zma:100136828/zma:103650849/zma:100382206/zma:542522/zma:100170239/zma:103646225/zma:100192075/zma:100273593/zma:542481/zma:109943123/zma…	62	26	103634623/542091/541657/100281141/103635596/100281579/100384028/103653427/103639107/542522/100192075/100273593/542481/109943123/103643324/542107/542365/100501519/732807/541703/103647869/541854/100192598/100281927/100280465/100191265	36	100502394/103637673/542358/542072/100275248/100101531/100382805/100194176/542295/542342/100101527/100136828/103650849/100382206/100381759/100277786/542661/100381522/542721/103634399/542108/100285405/103642232/103646225/100383472/542711/100174972/118472308/100273029/103632655/100501516/107546758/novel.2146/109942025/542247/103631243
zma00010	Glycolysis / Gluconeogenesis	58/1179	181/6211	1.4303e-05	0.000212757	103634611/100283452/100272845/100191982/100272256/542358/100273700/732811/100382805/542578/103635817/100216767/100280823/100281237/100283889/541622/542651/100281464/100282868/100274515/100857058/100279231/100273196/100285548/100272913/542363/100192075/732806/103646525/103629493/103635678/100383599/101027252/100191222/542759/542721/100383565/103647427/103634399/100191849/100282738/103632535/541919…	LOC103634611/LOC100283452/LOC100272845/LOC100191982/LOC100272256/LOC542358/LOC100273700/LOC732811/LOC100382805/LOC542578/LOC103635817/LOC100216767/LOC100280823/LOC100281237/LOC100283889/LOC541622/LOC542651/LOC100281464/LOC100282868/LOC100274515/LOC100857058/LOC100279231/LOC100273196/LOC100285548/LOC100272913/LOC542363/LOC100192075/LOC732806/LOC103646525/LOC103629493/LOC103635678/LOC100383599/LOC1…	zma:103634611/zma:100283452/zma:100272845/zma:100191982/zma:100272256/zma:542358/zma:100273700/zma:732811/zma:100382805/zma:542578/zma:103635817/zma:100216767/zma:100280823/zma:100281237/zma:100283889/zma:541622/zma:542651/zma:100281464/zma:100282868/zma:542261/zma:100857058/zma:100279231/zma:100273196/zma:100285548/zma:100272913/zma:542363/zma:100192075/zma:732806/zma:103646525/zma:103629493/zma…	58	24	103634611/100283452/100191982/100272256/100280823/542651/100281464/100282868/100857058/100279231/100272913/542363/100192075/103629493/100383599/100383565/103647427/100282738/541919/100274470/100282748/100281089/100193340/100037812	34	100272845/542358/100273700/732811/100382805/542578/103635817/100216767/100281237/100283889/541622/100274515/100273196/100285548/732806/103646525/103635678/101027252/100191222/542759/542721/103634399/100191849/103632535/100272999/100193894/100283899/118472308/100382182/100192900/100279748/100285809/103631243/542567
zma00941	Flavonoid biosynthesis	24/1179	56/6211	3.19254e-05	0.000422124	100273683/100282642/107282093/100284018/100279887/100279986/100274274/100284770/100274415/100272801/100278079/100279982/100272756/103639113/100273383/103641445/542712/103649769/100382972/100127010/103636555/100191664/103653707/100284998	LOC100273683/LOC100282642/LOC107282093/LOC100284018/LOC100279887/LOC100279986/LOC100274274/LOC100284770/LOC100274415/LOC100272801/LOC100278079/LOC100279982/LOC100272756/LOC103639113/LOC100273383/LOC103641445/LOC542712/LOC103649769/LOC100382972/LOC100127010/LOC103636555/LOC100191664/LOC103653707/LOC100284998	zma:100273683/zma:100282642/zma:107282093/zma:100284018/zma:100279887/zma:100279986/zma:100274274/zma:100284770/zma:100274415/zma:100272801/zma:103639113/zma:100279982/zma:100272756/zma:103639113/zma:103653707/zma:103641445/zma:542712/zma:103649769/zma:100382972/zma:100127010/zma:103636555/zma:100191664/zma:103653707/zma:100284998	24	13	100273683/107282093/100279887/100274274/100284770/100272801/100278079/100272756/103639113/103641445/100382972/103636555/100284998	11	100282642/100284018/100279986/100274415/100279982/100273383/542712/103649769/100127010/100191664/103653707
zma00250	Alanine, aspartate and glutamate metabolism	27/1179	69/6211	7.28749e-05	0.000867211	100284394/542520/100194010/103651348/100282849/100273311/100193220/542746/100282236/100193705/100282625/100280276/100279867/103641813/100191549/103645124/103645133/100281949/103635620/542401/100192350/100282482/100279149/542215/103645841/100274974/103635621	LOC100284394/LOC542520/LOC100194010/LOC103651348/LOC100282849/LOC100273311/LOC100193220/LOC542746/LOC100282236/LOC100193705/LOC100282625/LOC100280276/LOC100279867/LOC103641813/LOC100191549/LOC103645124/LOC103645133/LOC100281949/LOC103635620/LOC542401/LOC100192350/LOC100282482/LOC100279149/LOC542215/LOC103645841/LOC100274974/LOC103635621	zma:100284394/zma:542520/zma:100194010/zma:103651348/zma:100282849/zma:100273311/zma:100193220/zma:542746/zma:100282236/zma:100193705/zma:100282625/zma:100280276/zma:100279867/zma:100281949/zma:100191549/zma:103645124/zma:100281949/zma:100281949/zma:542435/zma:542401/zma:100192350/zma:100282482/zma:100279149/zma:542215/zma:103645841/zma:100274974/zma:103635621	27	12	100284394/100194010/103651348/100282849/100273311/100193220/100282236/100191549/100192350/100282482/100274974/103635621	15	542520/542746/100193705/100282625/100280276/100279867/103641813/103645124/103645133/100281949/103635620/542401/100279149/542215/103645841
zma00561	Glycerolipid metabolism	37/1179	107/6211	8.7845e-05	0.000950323	103636484/100383024/100282424/100192061/100280970/100857058/100127508/100382823/100280283/100274052/732806/100279712/100191177/100272277/100383181/100277683/100281388/103646485/103652775/100273231/103635785/100384658/103634168/100282748/100382183/100191740/100283642/100127510/100193515/100304330/103650549/100383973/100037812/103649822/100285809/103651036/542567	LOC103636484/LOC100383024/LOC100282424/LOC100192061/LOC100280970/LOC100857058/LOC100127508/LOC100382823/LOC100280283/LOC100274052/LOC732806/LOC100279712/LOC100191177/LOC100272277/LOC100383181/LOC100277683/LOC100281388/LOC103646485/LOC103652775/LOC100273231/LOC103635785/LOC100384658/LOC103634168/LOC100282748/LOC100382183/LOC100191740/LOC100283642/LOC100127510/LOC100193515/LOC100304330/LOC103650549…	zma:103636484/zma:100383024/zma:100282424/zma:100192061/zma:100280970/zma:100857058/zma:100127508/zma:100382823/zma:100280283/zma:100274052/zma:732806/zma:100279712/zma:100191177/zma:100272277/zma:100383181/zma:100277683/zma:100281388/zma:103646485/zma:103652775/zma:100273231/zma:103635785/zma:100384658/zma:103634168/zma:100282748/zma:100382183/zma:100191740/zma:100283642/zma:100127510/zma:100193…	37	12	103636484/100383024/100280970/100857058/100280283/100272277/100384658/100282748/100191740/100193515/100037812/103651036	25	100282424/100192061/100127508/100382823/100274052/732806/100279712/100191177/100383181/100277683/100281388/103646485/103652775/100273231/103635785/103634168/100382183/100283642/100127510/100304330/103650549/100383973/103649822/100285809/542567
zma00196	Photosynthesis - antenna proteins	14/1179	27/6211	0.000122772	0.00121749	100281879/100274453/100282214/103643653/100284001/100216729/542320/100284154/100273752/100193833/542716/542321/542478/100282021	LOC100281879/LOC100274453/LOC100282214/LOC103643653/LOC100284001/LOC100216729/LOC542320/LOC100284154/LOC100273752/LOC100193833/LOC542716/LOC542321/LOC542478/LOC100282021	zma:100281879/zma:100274453/zma:100282214/zma:100281879/zma:100284001/zma:100216729/zma:542320/zma:100284154/zma:100273752/zma:100193833/zma:542716/zma:542321/zma:542478/zma:100273752	14	0		14	100281879/100274453/100282214/103643653/100284001/100216729/542320/100284154/100273752/100193833/542716/542321/542478/100282021
zma00052	Galactose metabolism	26/1179	69/6211	0.000204247	0.00186965	103644222/100191982/542358/606463/542127/103634440/100283489/100281464/606403/606431/100280970/100279231/100285548/100192075/103629493/109943123/606405/542721/103647427/103634399/100383472/118472308/100193772/100281190/103641497/103631243	LOC103644222/LOC100191982/LOC542358/LOC606463/LOC542127/LOC103634440/LOC100283489/LOC100281464/LOC606403/LOC606431/LOC100280970/LOC100279231/LOC100285548/LOC100192075/LOC103629493/LOC109943123/LOC606405/LOC542721/LOC103647427/LOC103634399/LOC100383472/LOC118472308/LOC100193772/LOC100281190/LOC103641497/LOC103631243	zma:103644222/zma:100191982/zma:542358/zma:606463/zma:542127/zma:103634440/zma:100283489/zma:100281464/zma:606403/zma:606431/zma:100280970/zma:100279231/zma:100285548/zma:100192075/zma:103629493/zma:109943123/zma:606405/zma:542721/zma:103647427/zma:103631244/zma:109943123/zma:103631243/zma:100193772/zma:100281190/zma:103641497/zma:103631244	26	16	103644222/100191982/606463/542127/103634440/100283489/100281464/606403/100280970/100279231/100192075/103629493/109943123/606405/103647427/100281190	10	542358/606431/100285548/542721/103634399/100383472/118472308/100193772/103641497/103631243
zma00030	Pentose phosphate pathway	28/1179	82/6211	0.000774688	0.00658485	100272845/100191982/542358/100273700/100382805/100274365/100216767/100281464/100285298/100274515/100279231/100285593/100273196/100285548/100272913/103629493/101027252/542721/103647427/103634399/103632535/100383765/103646666/118472308/100382182/100283465/100193340/103631243	LOC100272845/LOC100191982/LOC542358/LOC100273700/LOC100382805/LOC100274365/LOC100216767/LOC100281464/LOC100285298/LOC100274515/LOC100279231/LOC100285593/LOC100273196/LOC100285548/LOC100272913/LOC103629493/LOC101027252/LOC542721/LOC103647427/LOC103634399/LOC103632535/LOC100383765/LOC103646666/LOC118472308/LOC100382182/LOC100283465/LOC100193340/LOC103631243	zma:100272845/zma:100191982/zma:542358/zma:100273700/zma:100382805/zma:100274365/zma:100216767/zma:100281464/zma:100285298/zma:542261/zma:100279231/zma:100285593/zma:100273196/zma:100285548/zma:100272913/zma:103629493/zma:101027252/zma:542721/zma:103647427/zma:103631244/zma:103632535/zma:100383765/zma:103646666/zma:103631243/zma:100382182/zma:100283465/zma:100193340/zma:103631244	28	9	100191982/100281464/100279231/100285593/100272913/103629493/103647427/103646666/100193340	19	100272845/542358/100273700/100382805/100274365/100216767/100285298/100274515/100273196/100285548/101027252/542721/103634399/103632535/100383765/118472308/100382182/100283465/103631243
zma00750	Vitamin B6 metabolism	8/1179	13/6211	0.000853691	0.00677261	100280887/100284817/100272732/103630689/100283397/100193172/100272752/100502503	SMK2/LOC100284817/LOC100272732/LOC103630689/LOC100283397/LOC100193172/LOC100272752/LOC100502503	zma:100280887/zma:100284817/zma:100272732/zma:103630689/zma:100283397/zma:100193172/zma:103646801/zma:100502503	8	3	100284817/103630689/100272752	5	100280887/100272732/100283397/100193172/100502503
zma00270	Cysteine and methionine metabolism	40/1179	133/6211	0.00123509	0.00888063	100282324/100279999/541876/100282150/107305678/100273311/541958/103646045/100284817/100280321/100280688/100194257/100194360/100282625/542598/103645840/100283320/103631673/100281255/732743/novel.865/103632028/100193743/100216722/542191/103643555/542136/542082/100502310/novel.585/100279981/100191334/541874/100274974/100282888/100216991/100285862/103633793/100382364/103632784	LOC100282324/LOC100279999/LOC541876/LOC100282150/LOC107305678/LOC100273311/LOC541958/LOC103646045/LOC100284817/LOC100280321/LOC100280688/LOC100194257/LOC100194360/LOC100282625/LOC542598/LOC103645840/LOC100283320/LOC103631673/LOC100281255/LOC732743/-/LOC103632028/LOC100193743/LOC100216722/LOC542191/LOC103643555/LOC542136/LOC542082/LOC100502310/-/LOC100279981/LOC100191334/LOC541874/LOC100274974/LOC…	zma:100282324/zma:100279999/zma:541876/zma:100282150/zma:107305678/zma:100273311/zma:541958/zma:103646045/zma:100284817/zma:100280321/zma:100280688/zma:100282341/zma:100194360/zma:100282625/zma:542598/zma:103645840/zma:100283320/zma:103631673/zma:100281255/zma:732743/zma:100283320/zma:103632028/zma:100193743/zma:100216722/zma:542191/zma:103643555/zma:542136/zma:103632028/zma:100502310/zma:1036426…	40	24	100282324/100279999/541876/100282150/100273311/103646045/100284817/100280688/100194360/103645840/100283320/100281255/732743/novel.865/100193743/542191/542136/100279981/100191334/541874/100274974/100282888/100285862/103632784	16	107305678/541958/100280321/100194257/100282625/542598/103631673/103632028/100216722/103643555/542082/100502310/novel.585/100216991/103633793/100382364
zma01230	Biosynthesis of amino acids	83/1179	322/6211	0.00126866	0.00888063	103634611/103647708/100283452/100272845/100282324/542520/100501272/100191982/103646899/novel.1986/100280719/778431/103651348/732811/100285822/100282849/100284799/542578/100274365/100273311/103635817/541958/100280823/100284817/100281237/100280321/100280688/100281464/103630430/100194360/100285298/542746/100274515/100281038/100193705/100279231/100282625/100273196/100285548/100272913/103630689/103629…	LOC103634611/LOC103647708/LOC100283452/LOC100272845/LOC100282324/LOC542520/LOC100501272/LOC100191982/LOC103646899/-/LOC100280719/LOC778431/LOC103651348/LOC732811/LOC100285822/LOC100282849/LOC100284799/LOC542578/LOC100274365/LOC100273311/LOC103635817/LOC541958/LOC100280823/LOC100284817/LOC100281237/LOC100280321/LOC100280688/LOC100281464/LOC103630430/LOC100194360/LOC100285298/LOC542746/LOC100274515…	zma:103634611/zma:103647708/zma:100283452/zma:100272845/zma:100282324/zma:542520/zma:100501272/zma:100191982/zma:103646899/zma:103647708/zma:100280719/zma:778431/zma:103651348/zma:732811/zma:100285822/zma:100282849/zma:100284799/zma:542578/zma:100274365/zma:100273311/zma:103635817/zma:541958/zma:100280823/zma:100284817/zma:100281237/zma:100280321/zma:100280688/zma:100281464/zma:103630430/zma:1001…	83	46	103634611/103647708/100283452/100282324/100501272/100191982/103646899/novel.1986/100280719/778431/103651348/100285822/100282849/100284799/100273311/100280823/100284817/100280688/100281464/103630430/100194360/100279231/100272913/103630689/103629493/100274341/103645840/100193712/103647427/100281255/100192060/100381801/100191326/100384514/100272752/100192350/100274470/103654943/103646666/542698/1002…	37	100272845/542520/732811/542578/100274365/103635817/541958/100281237/100280321/100285298/542746/100274515/100281038/100193705/100282625/100273196/100285548/100283397/732803/100284089/100191222/100216919/542286/103631673/103635620/118476174/100272333/542401/100272999/100216722/100283899/100279149/100502310/542215/103641016/100283465/100216991
zma00565	Ether lipid metabolism	16/1179	41/6211	0.00219068	0.0144828	542702/100191712/100501678/100280155/103631261/100384643/100272416/100285552/100285723/100280012/100193648/103625689/novel.255/100191566/103647321/103644330	LOC542702/LOC100191712/LOC100501678/LOC100280155/LOC103631261/LOC100384643/LOC100272416/LOC100285552/LOC100285723/LOC100280012/LOC100193648/LOC103625689/-/LOC100191566/LOC103647321/LOC103644330	zma:542702/zma:100191712/zma:100501678/zma:542702/zma:103631261/zma:100384643/zma:100272416/zma:100285552/zma:100285723/zma:100280012/zma:100193648/zma:103625689/zma:103644330/zma:100191566/zma:103647321/zma:103644330	16	8	542702/100191712/100501678/100280155/100384643/100193648/novel.255/100191566	8	103631261/100272416/100285552/100285723/100280012/103625689/103647321/103644330
zma00945	Stilbenoid, diarylheptanoid and gingerol biosynthesis	12/1179	28/6211	0.00309852	0.0194065	100273683/107282093/100279986/100274274/100284770/100272801/100279982/100272756/103649769/100382972/103636555/100284998	LOC100273683/LOC107282093/LOC100279986/LOC100274274/LOC100284770/LOC100272801/LOC100279982/LOC100272756/LOC103649769/LOC100382972/LOC103636555/LOC100284998	zma:100273683/zma:107282093/zma:100279986/zma:100274274/zma:100284770/zma:100272801/zma:100279982/zma:100272756/zma:103649769/zma:100382972/zma:103636555/zma:100284998	12	9	100273683/107282093/100274274/100284770/100272801/100272756/100382972/103636555/100284998	3	100279986/100279982/103649769
zma00260	Glycine, serine and threonine metabolism	29/1179	95/6211	0.00434983	0.0258815	103634611/542578/100193709/103641531/100284817/100280688/100274052/100279332/103641813/103630689/100283397/103645124/732803/541947/100383438/103645840/100383599/100216919/103645133/100281949/118476174/100272752/100282748/100216615/100191334/100281069/100274974/100273340/100280292	LOC103634611/LOC542578/LOC100193709/LOC103641531/LOC100284817/LOC100280688/LOC100274052/LOC100279332/LOC103641813/LOC103630689/LOC100283397/LOC103645124/LOC732803/LOC541947/LOC100383438/LOC103645840/LOC100383599/LOC100216919/LOC103645133/LOC100281949/LOC118476174/LOC100272752/LOC100282748/LOC100216615/LOC100191334/LOC100281069/LOC100274974/LOC100273340/LOC100280292	zma:103634611/zma:542578/zma:100193709/zma:103641531/zma:100284817/zma:100280688/zma:100274052/zma:100279332/zma:100281949/zma:103630689/zma:100283397/zma:103645124/zma:732803/zma:541947/zma:100383438/zma:103645840/zma:100383599/zma:100216919/zma:100281949/zma:100281949/zma:100192461/zma:103646801/zma:100282748/zma:100216615/zma:100191334/zma:100281069/zma:100274974/zma:100273340/zma:100280292	29	12	103634611/100284817/100280688/103630689/100383438/103645840/100383599/100272752/100282748/100191334/100274974/100273340	17	542578/100193709/103641531/100274052/100279332/103641813/100283397/103645124/732803/541947/100216919/103645133/100281949/118476174/100216615/100281069/100280292
zma00591	Linoleic acid metabolism	9/1179	19/6211	0.00457357	0.0259169	542495/100037806/100037809/100037803/100037829/103642039/100037802/100037805/100191566	lox3/lox9/lox10/lox4/lox12/LOC103642039/lox2/lox6/LOC100191566	zma:542495/zma:100037806/zma:100037809/zma:100037803/zma:100037829/zma:103642039/zma:100037802/zma:100037805/zma:100191566	9	4	542495/100037806/100037802/100191566	5	100037809/100037803/100037829/103642039/100037805
zma00051	Fructose and mannose metabolism	25/1179	83/6211	0.00934314	0.0488442	100272845/100191982/100273700/100216767/100280823/100281464/100274515/100279231/100273196/100285548/100272913/100192075/100274471/103629493/542107/101027252/100191222/103647149/103647427/100192721/542108/103632535/100382182/100274383/100193340	LOC100272845/LOC100191982/LOC100273700/LOC100216767/LOC100280823/LOC100281464/LOC100274515/LOC100279231/LOC100273196/LOC100285548/LOC100272913/LOC100192075/LOC100274471/LOC103629493/LOC542107/LOC101027252/LOC100191222/LOC103647149/LOC103647427/LOC100192721/LOC542108/LOC103632535/LOC100382182/LOC100274383/LOC100193340	zma:100272845/zma:100191982/zma:100273700/zma:100216767/zma:100280823/zma:100281464/zma:542261/zma:100279231/zma:100273196/zma:100285548/zma:100272913/zma:100192075/zma:100274471/zma:103629493/zma:542107/zma:101027252/zma:100191222/zma:103647149/zma:103647427/zma:100191571/zma:542108/zma:103632535/zma:100382182/zma:100274383/zma:100193340	25	11	100191982/100280823/100281464/100279231/100272913/100192075/103629493/542107/103647427/100274383/100193340	14	100272845/100273700/100216767/100274515/100273196/100285548/100274471/101027252/100191222/103647149/100192721/542108/103632535/100382182
zma00940	Phenylpropanoid biosynthesis	46/1179	175/6211	0.0100423	0.0488442	100283865/100273683/107282093/100279575/103639086/100285655/100384215/100279986/103653944/542166/100274274/100284770/103628960/100277786/100285115/100273589/100272801/100216922/100194341/100285899/100279982/100273479/100272756/100273263/541914/100281286/542258/103646225/103633271/100285056/100174972/100192105/732807/103649769/542464/100194034/541703/100382972/100281367/100191885/103636555/1003818…	LOC100283865/LOC100273683/LOC107282093/LOC100279575/LOC103639086/LOC100285655/LOC100384215/LOC100279986/LOC103653944/LOC542166/LOC100274274/LOC100284770/LOC103628960/LOC100277786/LOC100285115/LOC100273589/LOC100272801/LOC100216922/LOC100194341/LOC100285899/LOC100279982/LOC100273479/LOC100272756/LOC100273263/LOC541914/LOC100281286/LOC542258/LOC103646225/LOC103633271/LOC100285056/LOC100174972/LOC10…	zma:100283865/zma:100273683/zma:107282093/zma:100279575/zma:103639086/zma:100285655/zma:542258/zma:100279986/zma:103653944/zma:542166/zma:100274274/zma:100284770/zma:103628960/zma:103646225/zma:100285115/zma:100273589/zma:100272801/zma:100216922/zma:100194341/zma:100285899/zma:100279982/zma:100273479/zma:100272756/zma:100273263/zma:541914/zma:100281286/zma:542258/zma:103646225/zma:103633271/zma:1…	46	25	100273683/107282093/100279575/100285655/100384215/542166/100274274/100284770/100285115/100272801/100194341/100285899/100273479/100272756/542258/103633271/100285056/732807/541703/100382972/100281367/100191885/103636555/103633557/100284998	21	100283865/103639086/100279986/103653944/103628960/100277786/100273589/100216922/100279982/100273263/541914/100281286/103646225/100174972/100192105/103649769/542464/100194034/100381820/100272868/100194008
zma00330	Arginine and proline metabolism	21/1179	67/6211	0.0102289	0.0488442	100193626/100280719/778431/100273311/100193220/103630430/100282625/541983/100193348/732806/100283320/732743/novel.865/103633099/100282748/100281269/100191445/100282888/100285809/103632784/542567	LOC100193626/LOC100280719/LOC778431/LOC100273311/LOC100193220/LOC103630430/LOC100282625/LOC541983/LOC100193348/LOC732806/LOC100283320/LOC732743/-/LOC103633099/LOC100282748/LOC100281269/LOC100191445/LOC100282888/LOC100285809/LOC103632784/LOC542567	zma:100193626/zma:100280719/zma:778431/zma:100273311/zma:100193220/zma:103630430/zma:100282625/zma:541983/zma:100193348/zma:732806/zma:100283320/zma:732743/zma:100283320/zma:103633099/zma:100282748/zma:100281269/zma:100191445/zma:100282888/zma:100285809/zma:103632784/zma:542567	21	16	100193626/100280719/778431/100273311/100193220/103630430/541983/100193348/100283320/732743/novel.865/103633099/100282748/100191445/100282888/103632784	5	100282625/732806/100281269/100285809/542567
zma00460	Cyanoamino acid metabolism	16/1179	47/6211	0.0102614	0.0488442	103634830/100277786/100281180/100284975/118476174/100381446/103646225/100274074/100216722/100384371/100174972/732807/541703/103645841/100194166/100382914	LOC103634830/LOC100277786/LOC100281180/LOC100284975/LOC118476174/LOC100381446/LOC103646225/LOC100274074/LOC100216722/LOC100384371/LOC100174972/LOC732807/LOC541703/LOC103645841/LOC100194166/LOC100382914	zma:103634830/zma:103646225/zma:100281180/zma:100284975/zma:100192461/zma:100381446/zma:103646225/zma:100274074/zma:100216722/zma:100381446/zma:100174972/zma:732807/zma:541703/zma:103645841/zma:100194166/zma:100382914	16	5	100281180/100284975/732807/541703/100382914	11	103634830/100277786/118476174/100381446/103646225/100274074/100216722/100384371/100174972/103645841/100194166
