# Supplementary material for: Utilizing transcriptomics and metabolomics to unravel key genes and metabolites of maize seedlings in response to drought stress
Source: BMC Plant Biol. 2024 Jan 8;24:34. doi: 10.1186/s12870-023-04712-y (PMC10773024; doi:10.1186/s12870-023-04712-y)
Supplement: Supplementary file 3 — Supplementary Material 3: The expression data of key genes after drought treatments [file 12870_2023_4712_MOESM3_ESM.xlsx]

## Sheet: Sheet1
gene_id	si287_D	si287_W	X178_D	X178_W	gene_name	gene_chr	gene_start	gene_end	gene_strand	gene_length	gene_biotype	gene_description	tf_family
ZmGLK44(100282724)	17.8827	0.754177	5.89407	0.99196	LOC100282724	NC_050096.1	287022805	287024720	+	1392	protein_coding	uncharacterized LOC100282724 && Q9ZQ85.2 RecName: Full=Myb family transcription factor EFM; AltName: Full=Protein EARLY FLOWERING MYB && PF00249:Myb-like DNA-binding domain	Myb_DNA-binding
ZmPP2C-10(100381549)	264.267	117.26	171.196	97.4653	LOC100381549	NC_050101.1	173043114	173046458	-	1870	protein_coding	uncharacterized LOC100381549 && Q6L5H6.1 RecName: Full=Probable protein phosphatase 2C 50; Short=OsPP2C50 && PF00481:Protein phosphatase 2C	PP2C
ZmNAC111(100502408)	22.6619	6.21059	9.50754	6.74938	LOC100502408	NC_050105.1	2223477	2225447	-	1705	protein_coding	uncharacterized LOC100502408 && Q9LD44.1 RecName: Full=NAC transcription factor 56; Short=AtNAC056; AltName: Full=NAC domain-containing protein 2; Short=AtNAC2; AltName: Full=Protein NAC-REGULATED SEED MORPHOLOGY 1 && PF02365:No apical meristem (NAM) protein	NAM
BX12(103635831)	2.72801	0	0.555233	0	LOC103635831	NC_050096.1	66372071	66379780	-	1146	protein_coding	5-pentadecatrienyl resorcinol O-methyltransferase && A8QW53.1 RecName: Full=5-pentadecatrienyl resorcinol O-methyltransferase; AltName: Full=O-methyltransferase 3; Short=SbOMT3 && PF08100:Dimerisation domain|PF00891:O-methyltransferase	-
ZmFBP(100273700)	76.3002	482.948	122.596	521.1	LOC100273700	NC_050098.1	180479360	180482277	-	1648	protein_coding	uncharacterized LOC100273700 && Q43139.2 RecName: Full=Fructose-1,6-bisphosphatase, cytosolic; Short=FBPase; AltName: Full=D-fructose-1,6-bisphosphate 1-phosphohydrolase && PF00316:Fructose-1-6-bisphosphatase	-
ZmPGM2(542358)	22.8236	60.5172	19.6467	64.9653	LOC542358	NC_050096.1	274475712	274481987	+	2144	protein_coding	phosphoglucomutase 2 && P93805.2 RecName: Full=Phosphoglucomutase, cytoplasmic 2; Short=PGM 2; AltName: Full=Glucose phosphomutase 2 && PF02879:Phosphoglucomutase/phosphomannomutase, alpha/beta/alpha domain II|PF00408:Phosphoglucomutase/phosphomannomutase, C-terminal domain|PF02880:Phosphoglucomutase/phosphomannomutase, alpha/beta/alpha domain III|PF02878:Phosphoglucomutase/phosphomannomutase, al…	PGM_PMM_III
ZmHX1(100192075)	33.8284	11.3386	22.1039	9.95301	LOC100192075	NC_050098.1	7009382	7013818	+	2640	protein_coding	hexokinase1%2C transcript variant X1 && Q1WM15.2 RecName: Full=Hexokinase-8; AltName: Full=Hexokinase-4 && PF00349:Hexokinase|PF03727:Hexokinase	-
ZmHX2(100283735)	9.64633	0.252252	4.06841	2.02494	LOC100283735	NC_050101.1	140882118	140884849	+	1772	protein_coding	hexokinase-1 && Q1WM16.2 RecName: Full=Hexokinase-7; AltName: Full=Hexokinase-6 && PF00349:Hexokinase|PF03727:Hexokinase	-
ZmENO2(732811)	79.7261	220.195	95.1284	309.787	LOC732811	NC_050104.1	23954660	23959039	+	1663	protein_coding	enolase 1 && P26301.1 RecName: Full=Enolase 1; AltName: Full=2-phospho-D-glycerate hydro-lyase 1; AltName: Full=2-phosphoglycerate dehydratase 1 && PF03952:Enolase, N-terminal domain|PF00113:Enolase, C-terminal TIM barrel domain	-
ZmALDH4(100285809)	0.187455	0.373214	0.619257	1.9581	LOC100285809	NC_050105.1	10484947	10488918	+	1875	protein_coding	aldehyde dehydrogenase%2C dimeric NADP-preferring && Q70DU8.2 RecName: Full=Aldehyde dehydrogenase family 3 member H1; Short=AtALDH4; Short=Ath-ALDH4 && PF00171:Aldehyde dehydrogenase family	Aldedh
ZmCS1(100280203)	0.0192288	0.512996	0.327499	0.611628	LOC100280203	NC_050099.1	242313947	242325009	+	1837	protein_coding	uncharacterized LOC100280203%2C transcript variant X1 && P20115.3 RecName: Full=Citrate synthase 4, mitochondrial; Flags: Precursor && PF00285:Citrate synthase	Citrate_synt
ZmPEPCK(100279748)	34.1802	22.2485	4.49692	12.3253	LOC100279748	NC_050104.1	147964807	147969613	+	2341	protein_coding	phosphoenolpyruvate carboxykinase homolog 2 && Q9SLZ0.1 RecName: Full=Phosphoenolpyruvate carboxykinase [ATP]; Short=PEP carboxykinase; Short=PEPCK && PF01293:Phosphoenolpyruvate carboxykinase	-
ZmMDH(100193743)	14.8018	2.26255	8.65576	3.03334	LOC100193743	NC_050096.1	217940445	217943091	-	2006	protein_coding	Malate dehydrogenase%2C transcript variant X1 && Q9SN86.1 RecName: Full=Malate dehydrogenase, chloroplastic; AltName: Full=pNAD-MDH; Flags: Precursor && PF00056:lactate/malate dehydrogenase, NAD binding domain|PF02866:lactate/malate dehydrogenase, alpha/beta C-terminal domain	-
ZmTIR1(103635896)	4.87648	24.2131	8.35437	24.6993	LOC103635896	NC_050103.1	130666276	130671743	-	2378	protein_coding	transport inhibitor response 1-like protein Os05g0150500 && Q0DKP3.2 RecName: Full=Transport inhibitor response 1-like protein Os05g0150500; Short=TIR1-like protein && -	-
ZmIAA26(100272504)	1.17801	0.624881	0.219616	0.787605	LOC100272504	NC_050101.1	171643639	171649277	+	3153	protein_coding	uncharacterized LOC100272504%2C transcript variant X11 && Q5W670.1 RecName: Full=Auxin-responsive protein IAA18; AltName: Full=Indoleacetic acid-induced protein 18 && PF02309:AUX/IAA family	-
ZmARF3.1(100384045)	2.78756	8.80839	4.41805	12.1774	LOC100384045	NC_050098.1	215856069	215864102	+	2956	protein_coding	uncharacterized LOC100384045%2C transcript variant X1 && Q0JKI9.1 RecName: Full=Auxin response factor 2; AltName: Full=ETTIN-like protein 2; AltName: Full=OsETTIN2 && PF02362:B3 DNA binding domain|PF06507:Auxin response factor	Auxin_resp
ZmTSB2(732803)	14.6791	30.0312	17.8263	39.1616	LOC732803	NC_050105.1	85897702	85900538	-	1739	protein_coding	orange pericarp 2 && P43284.1 RecName: Full=Tryptophan synthase beta chain 2, chloroplastic; AltName: Full=Orange pericarp 2; Flags: Precursor && PF00291:Pyridoxal-phosphate dependent enzyme	PALP
ZmTSB1(732842)	15.1317	37.3674	9.94032	7.03771	LOC732842	NC_050099.1	37934563	37938469	-	2007	protein_coding	orange pericarp 1 && P43284.1 RecName: Full=Tryptophan synthase beta chain 2, chloroplastic; AltName: Full=Orange pericarp 2; Flags: Precursor && PF00291:Pyridoxal-phosphate dependent enzyme	PALP
ZmVPP1(100280334)	3451.84	3172.05	1581.31	2173.37	LOC100280334	NC_050104.1	99506517	99511793	-	3689	protein_coding	vacuolar-type H+-pyrophosphatase5%2C transcript variant X1 && P21616.4 RecName: Full=Pyrophosphate-energized vacuolar membrane proton pump; AltName: Full=Pyrophosphate-energized inorganic pyrophosphatase; Short=H(+)-PPase; AltName: Full=Vacuolar H(+)-pyrophosphatase && PF03030:Inorganic H+ pyrophosphatase	-
ZmCCT10(103641424)	12.6703	17.417	10.8368	22.4547	LOC103641424	NC_050105.1	96175702	96178734	-	1201	protein_coding	transcription factor GHD7 && E5RQA1.1 RecName: Full=Transcription factor GHD7; AltName: Full=Protein GRAIN NUMBER PLANT HEIGHT AND HEADING DATE 7 && PF06203:CCT motif	CCT
Annotations	Hub genes of regulating maize drought response in previous study	Glycolysis	TCA Cycle	Auxin biosynthesis	Tryptophan metabolism
