# Supplementary material for: Utilizing transcriptomics and metabolomics to unravel key genes and metabolites of maize seedlings in response to drought stress
Source: BMC Plant Biol. 2024 Jan 8;24:34. doi: 10.1186/s12870-023-04712-y (PMC10773024; doi:10.1186/s12870-023-04712-y)
Supplement: Supplementary file 4 — Supplementary Material 4: Significant enrichment (Padj<0.05) of KEGG pathways in metabolomic data [file 12870_2023_4712_MOESM4_ESM.xlsx]

## Sheet: si287_D_vs_si287_W_pos_kegg_enr
MapTitle	Pvalue	x	y	n	N	EnrichDirect	MetaIDs
Phenylalanine, tyrosine and tryptophan biosynthesis	0.00387612	6	6	59	145	Over	L-Tyrosine; L-Phenylalanine; L-Tryptophan; Indole; Shikimic Acid; D-Erythrose 4-phosphate
Biosynthesis of amino acids	0.0127257	10	13	59	145	Over	2-Isopropylmalic acid; L-Homoserine; L-Phenylalanine; L-Tryptophan; O-Phospho-L-serine; Shikimic Acid; S-Adenosylmethionine; D-Erythrose 4-phosphate; Methionine; L-2-Aminoadipic acid
Tryptophan metabolism	0.015515	8	10	59	145	Over	Indole-3-acetamide; L-Tryptophan; L-Kynurenine; Tryptamine; Quinolinic acid; Indole; 3-Indoleacetonitrile; Indole-3-acetic acid
Glucosinolate biosynthesis	0.0257625	4	4	59	145	Over	L-Tyrosine; L-Phenylalanine; L-Tryptophan; Methionine
Phenylalanine metabolism	0.0315127	7	9	59	145	Over	L-Tyrosine; L-Phenylalanine; D-Phenylalanine; Phenylglyoxylic acid; Phenethylamine; Capsaicin; Cathine

## Sheet: si287_D_vs_si287_W_neg_kegg_enr
MapID	MapTitle	Pvalue	x	y	n	N	EnrichDirect	MetaIDs	kegg_cpd_id
map01230	Biosynthesis of amino acids	0.0183654	7	8	30	67	Over	L-Serine; L-Histidine; S-Adenosyl-L-homocysteine; 2-Oxoadipic acid; D-Sedoheptulose 7-phosphate; Citric acid; L-Saccharopine	cpd:C00065,cpd:C00135,cpd:C00021,cpd:C00322,cpd:C05382,cpd:C00158,cpd:C00449

## Sheet: X178_D_vs_X178_W_neg_kegg_enric
MapID	MapTitle	Pvalue	x	y	n	N	EnrichDirect	MetaIDs	kegg_cpd_id
map01230	Biosynthesis of amino acids	0.00172901	7	8	23	67	Over	L-Serine; L-Histidine; S-Adenosyl-L-homocysteine; 2-Oxoadipic acid; D-Sedoheptulose 7-phosphate; Citric acid; L-Saccharopine	cpd:C00065,cpd:C00135,cpd:C00021,cpd:C00322,cpd:C05382,cpd:C00158,cpd:C00449
map00310	Lysine degradation	0.036969	3	3	23	67	Over	2-Oxoadipic acid; L-Saccharopine; Glutaric Acid	cpd:C00322,cpd:C00449,cpd:C00489
map00940	Phenylpropanoid biosynthesis	0.0438273	4	5	23	67	Over	Scopolin; 5-O-Caffeoylshikimic acid; Ferulic acid; Caffeic acid	cpd:C01527,cpd:C10434,cpd:C01494,cpd:C01481;cpd:C01197

## Sheet: X178_D_vs_X178_W_pos_kegg_enric
MapID	MapTitle	Pvalue	x	y	n	N	EnrichDirect	MetaIDs
map00400	Phenylalanine, tyrosine and tryptophan biosynthesis	0.011211	5	6	45	145	Over	L-Tyrosine; L-Phenylalanine; L-Tryptophan; Indole; D-Erythrose 4-phosphate
map00940	Phenylpropanoid biosynthesis	0.0355006	7	11	45	145	Over	Coniferin; L-Tyrosine; Chlorogenic acid; L-Phenylalanine; Coumarin; Sinapyl Alcohol; Eugenol
