# Supplementary material for: Utilizing transcriptomics and metabolomics to unravel key genes and metabolites of maize seedlings in response to drought stress
Source: BMC Plant Biol. 2024 Jan 8;24:34. doi: 10.1186/s12870-023-04712-y (PMC10773024; doi:10.1186/s12870-023-04712-y)
Supplement: Supplementary file 5 — Supplementary Material 5: Primers for Real-time PCR [file 12870_2023_4712_MOESM5_ESM.xlsx]

## Sheet: Sheet1
Table S5 Primers used in this study.
Primer Name	Primer Sequence (5'-3')
ZmGLK44-OE-F	GCACTAGTATCCCGGGAAGGCGCGCCATGGGGCTGGACGTCGG
ZmGLK44-OE-R	CGTCGTATGGGTACATGGCCACGTATTTCCGGCTGTAGCC
ZmGLK44-F	ACGACAAGTCCGAAGGCTAC
HA-R	TACTGAGCAGCGTAGTCTGG
TPA0	GGTTCATTCGTCTCTGCACC
TPA1	AGCACGGCAACAACCTTGG
TPA2	CGCGGTGGTGAGAACCGTTT
TPA3	AAGTGCACGTTGCCATCAGATGGAG
pRTL2-TF35-F	CGGTGGAGCTCGGTACCCGGGGATCCATGGGGCTGGACGTCGGCGG
pRTL2-TF35-R	TGATTTTTGCGGACTCTAGAGGATCCTTACACGTATTTCCGGCTGTAGC
ASA2p-LUC-F	AATTGGGTACCGGGCCCCCCCTCGAGGACTGTTCCTCCTGTGTCCAGTG
ASA2p-LUC-R	AGCTTATCGATACCGTCGACCTCGAGTGCCTGATTGATGATGGGTG
TRP1p-LUC-F	AATTGGGTACCGGGCCCCCCCTCGAGCAGATGGAGGATGATTAGGTTGG
TRP1p-LUC-R	AGCTTATCGATACCGTCGACCTCGAGCAAAACTAAGACGCTGGTTCGG
TRP2p1-LUC-F	AATTGGGTACCGGGCCCCCCCTCGAGGCTCCTTATTACAGCAAAAAGGC
GAPDH-F	ATCAACGGCTTCGGAAGGAT
GAPDH-R	CCGTGGACGGTGTCGTACTT
ZmSnRK2.4-qPCR-F	CTTGGATGGCAGCCCAGCTC
ZmSnRK2.4-qPCR-R	GCGACGGGATAGCACCTCAG
ZmPP2C-A4-qPCR-F	GCGACGAGTGCCTCATCCTG
ZmPP2C-A4-qPCR-R	CGAGGGCCAGCTTGGTGAG
ZmPP2C-A7-qPCR-F	ATCGTCGTCGGCAACTGTGG
ZmPP2C-A7-qPCR-R	GCCGATGGACCTGGAGGTTG
ZmRD17-qPCR-F	GTCCAGGACGACGTGAAGAC
ZmRD17-qPCR-R	GCTTCAGGCTTCTTGTTGTGG
ZmRAB18-qPCR-F	ATGGGTGGCGGGCAGTTC
ZmRAB18-qPCR-R	TTCTTCCTCCTTCCGCCCAT
ZmLEA-qPCR-F	GGTACGAGAGCGCCAAGGAC
ZmLEA-qPCR-R	CCTTGGACTCCTGCGCCTTC
